# Supplementary material for: Shifting ranges and conservation challenges for lemurs in the face of climate change
Source: Ecol Evol. 2015 Feb 17;5(6):1131–42. doi: 10.1002/ece3.1418 (PMC4377258; doi:10.1002/ece3.1418)
Supplement: Supplementary file 6 [file ece30005-1131-sd6.xls]

## Sheet: Unvetted, non-rarefied data
genus_species	locality_ref	point_name	lat_DD	long_DD	georef_notes	source	specimen/Rebioma ID	date	altitude	collector
Allocebus trichotis	Fort d'Anivonimaro/Ambalafary_ 14.5 km SW of Andasibe/P?rinet		-19.0439	48.3486		REBIOMA, www.rebioma.net, accessed 8/8/2014	278395	28/10/2010		E. Lagadec_ S. M. Goodman
Allocebus trichotis	Fort d'Analamay_ 10 km E du village d'Ambohimanarivo		-18.8239	48.3339		REBIOMA, www.rebioma.net, accessed 8/8/2014	278467	2009-06-01		J. M. Ralison
Allocebus trichotis	Fort d'Analamay_ 12.5 km E du village d'Ambohimanarivo		-18.8058	48.3606		REBIOMA, www.rebioma.net, accessed 8/8/2014	277726	2009-06-01		J. M. Ralison
Allocebus trichotis	Fort d'Analamay_ 10.5 km NE du village d'Ambohimanarivo		-18.7933	48.3344		REBIOMA, www.rebioma.net, accessed 8/8/2014	278477	2009-06-01		J. M. Ralison
Allocebus trichotis	Reserve Speciale d'Anjanaharibe-Sud_ 6.5 km SSW of Befingotra		-14.755	49.505		REBIOMA, www.rebioma.net, accessed 8/8/2014	277769	16/10/1994		J. Schmid & R. Smolker
Allocebus trichotis	Parc National de Marojejy_ 13 km SE de Doany_ sur la cr?te entre les rivi?res Antsahaberoaka et Andranomazava		-14.4367	49.62		REBIOMA, www.rebioma.net, accessed 8/8/2014	277920	22/10/2001		S. M. Goodman_ M. J. Raherilalao_ D. Rakotomalala_ A. P. Raselimanana_ H. Sch?tz_ V. Soarimalala
Allocebus trichotis	Parc National de Marojejy_ 11.5 km SE de Doany_ ? c?t? de la Rivi?re Bemanavy		-14.4267	49.6083		REBIOMA, www.rebioma.net, accessed 8/8/2014	278108	13/10/2001		S. M. Goodman_ M. J. Raherilalao_ D. Rakotomalala_ A. P. Raselimanana_ H. Sch?tz_ V. Soarimalala
Avahi betsileo	Fandriana	FAN6.9	-20.3618	47.5838		http://www.madagascarpartnership.org, acessed 4/2/2013
Avahi betsileo	Fandriana	FAN6.10	-20.3618	47.5838		http://www.madagascarpartnership.org, acessed 4/2/2013
Avahi betsileo	Fandriana	FAN6.11	-20.3618	47.5838		http://www.madagascarpartnership.org, acessed 4/2/2013
Avahi betsileo	Fandriana	FAN2.19	-20.3543	47.5771		http://www.madagascarpartnership.org, acessed 4/2/2013
Avahi betsileo	Fandriana	FAN2.20	-20.3543	47.5771		http://www.madagascarpartnership.org, acessed 4/2/2013
Avahi betsileo	Fandriana	FAN2.21	-20.3543	47.5771		http://www.madagascarpartnership.org, acessed 4/2/2013
Avahi betsileo	Fandriana	FAN2.14	-20.35	47.56		http://www.madagascarpartnership.org, acessed 4/2/2013
Avahi betsileo	Fandriana	FAN2.15	-20.35	47.56		http://www.madagascarpartnership.org, acessed 4/2/2013
Avahi betsileo			-20.35	47.56		http://www.madagascarpartnership.org, acessed 4/2/2013
Avahi betsileo	Fandriana	FAN6.6	-20.3455	47.5618		http://www.madagascarpartnership.org, acessed 4/2/2013
Avahi betsileo	Fandriana	FAN6.7	-20.3455	47.5618		http://www.madagascarpartnership.org, acessed 4/2/2013
Avahi cleesei	Tsingy de Bemaraha	BEMA12	-19.0437	44.7795		http://www.madagascarpartnership.org, acessed 4/2/2013
Avahi cleesei	Tsingy de Bemaraha	BEMA13	-19.0437	44.7795		http://www.madagascarpartnership.org, acessed 4/2/2013
Avahi cleesei	Tsingy de Bemaraha	BEMA14	-19.0437	44.7795		http://www.madagascarpartnership.org, acessed 4/2/2013
Avahi cleesei	Tsingy de Bemaraha	BEMA8	-19.0414	44.7802		http://www.madagascarpartnership.org, acessed 4/2/2013
Avahi cleesei	Tsingy de Bemaraha	BEMA9	-19.0414	44.7802		http://www.madagascarpartnership.org, acessed 4/2/2013
Avahi laniger	14º06’02”; 50º02’44”		-14.1006	50.0456		Andriamandranto Ravoahangy, Hubert E. Andriamaharoa, Linah A. Randrianaina, Angelos T. S. Josso, Jeannie Raharimampionona, Christopher Birkinshaw. 2008. Preliminary inventory of lemurs at ten Priority Sites for Plant Conservation. Lemur News, 13, pg. 40-43
Avahi laniger			-21.2667	47.4667	GBIF	Avian Knowledge Network
Avahi laniger	Mantadia		-18.792	48.427	GBIF	Conservation International
Avahi laniger	Iofa		-18.702	48.467	GBIF	Conservation International
Avahi laniger	Andriantantely		-18.695	48.813	GBIF	Conservation International
Avahi laniger	Didy		-18.198	48.578	GBIF	Conservation International
Avahi laniger	lkt		-15.8186	49.5105		David Rasolofoson, Gilbert Rakotondratsimba, Odon Rakotonirainy, Tovonanahary Rasolofoharivelo,Lucien Rakotozafy, Jonah Ratsimbazafy, Felix Ratelolahy, Valina Andriamaholy, Augustin Sarovy (2007) Le bloc forestier de Makira charnière de Lémuriens. Lemur News 12. Pg 49-53
Avahi laniger	bvt		-15.4883	49.1593		David Rasolofoson, Gilbert Rakotondratsimba, Odon Rakotonirainy, Tovonanahary Rasolofoharivelo,Lucien Rakotozafy, Jonah Ratsimbazafy, Felix Ratelolahy, Valina Andriamaholy, Augustin Sarovy (2007) Le bloc forestier de Makira charnière de Lémuriens. Lemur News 12. Pg 49-53
Avahi laniger	Mahabo	HABO6.13	-23.1857	47.7153		http://www.madagascarpartnership.org, acessed 4/2/2013
Avahi laniger	Mantadia	TAD4.3	-18.8096	48.4272		http://www.madagascarpartnership.org, acessed 4/2/2013
Avahi laniger	Vohibola III, Mangatsiaka		-20.7167	47.4167		Lehman, S. M., Rajaonson, A. and Day, S. 2006a. Edge effects and their influence on lemur density and distribution in southeast Madagascar. American Journal of Physical Anthropology 129, 2: 232–241. (doi:10.1002/ajpa.20241)
Avahi laniger			-14.4375	49.7756		Lemur species Marojejy National Park and Anjanaharibe–Sud Special Reserve, Madagascar
Avahi laniger			-14.4366	49.7433		Lemur species Marojejy National Park and Anjanaharibe–Sud Special Reserve, Madagascar
Avahi laniger			-14.4344	49.7605		Lemur species Marojejy National Park and Anjanaharibe–Sud Special Reserve, Madagascar
Avahi laniger	Couloir forestier Andringitra-Ranomafana_Vinanitelo_ au pied d'Ambodivohitra_ 15.5 km au SO de Vohitrafeno		-21.7767	47.3467		REBIOMA, www.rebioma.net, accessed 8/8/2014	278029	22/10/2000		S. M. Goodman_ V. Razafindratsita_ H. Sch?tz_ R. Ratsimbazafy
Avahi laniger	Vohitrambo_Siandazana		-19.9342	48.4696		REBIOMA, www.rebioma.net, accessed 8/8/2014	276597
Avahi laniger	Vohibe_Ambakoana		-19.9248	48.4887		REBIOMA, www.rebioma.net, accessed 8/8/2014	276598
Avahi laniger	For?t d'Analamay_ 10 km E du village d'Ambohimanarivo		-18.8239	48.3339		REBIOMA, www.rebioma.net, accessed 8/8/2014	278474	2009-06-01		J. M. Ralison
Avahi laniger	For?t d'Analamay_ 13 km E du village d'Ambohimanarivo		-18.8081	48.3372		REBIOMA, www.rebioma.net, accessed 8/8/2014	277703	2009-06-01		J. M. Ralison
Avahi laniger	For?t d'Analamay_ 7.2 km E du village d'Ambohimanarivo		-18.8081	48.3492		REBIOMA, www.rebioma.net, accessed 8/8/2014	277712	2009-06-01		J. M. Ralison
Avahi laniger	For?t d'Analamay_ 10 km E du village d'Ambohimanarivo		-18.8081	48.3372		REBIOMA, www.rebioma.net, accessed 8/8/2014	278463	2009-06-01		J. M. Ralison
Avahi laniger	For?t d'Analamay_ 12.5 km E du village d'Ambohimanarivo		-18.8058	48.3606		REBIOMA, www.rebioma.net, accessed 8/8/2014	277719	2009-06-01		J. M. Ralison
Avahi laniger	For?t d'Analamay_ 9 km E du village d'Ambohimanarivo		-18.7986	48.3233		REBIOMA, www.rebioma.net, accessed 8/8/2014	278493	2009-06-01		J. M. Ralison
Avahi laniger	For?t d'Analamay_ 10.5 km NE du village d'Ambohimanarivo		-18.7933	48.3344		REBIOMA, www.rebioma.net, accessed 8/8/2014	278484	2009-06-01		J. M. Ralison
Avahi laniger	15 km au NE du village d'Andasibe_ Mantadia		-18.7917	48.4267		REBIOMA, www.rebioma.net, accessed 8/8/2014	278321	1998-07-11		J. Schmid_ J. Fietz_ Z. L. R. Rakotobe
Avahi laniger	Sakalava		-18.7141	48.4036		REBIOMA, www.rebioma.net, accessed 8/8/2014	275001			Lucien Randrianarimanana
Avahi laniger	45 km au NE de Morarano_ Iofa		-18.7017	48.4667		REBIOMA, www.rebioma.net, accessed 8/8/2014	278303	1998-07-11		J. Schmid_ J. Fietz_ Z. L. R. Rakotobe
Avahi laniger	35 km au NO de Brickaville_ Andriantantely		-18.695	48.8133		REBIOMA, www.rebioma.net, accessed 8/8/2014	278331	1998-07-11		J. Schmid_ J. Fietz_ Z. L. R. Rakotobe
Avahi laniger	Raboana		-18.6833	48.4141		REBIOMA, www.rebioma.net, accessed 8/8/2014	275124			Lucien Randrianarimanana
Avahi laniger	Raboana		-18.6827	48.4205		REBIOMA, www.rebioma.net, accessed 8/8/2014	275126			Lucien Randrianarimanana
Avahi laniger	Ambinanifanasana		-18.6612	48.8158		REBIOMA, www.rebioma.net, accessed 8/8/2014	275127			Hery Randriahaingo
Avahi laniger	Anjozorobe_ For?t d'Andasin'i Tovo_ 12 km SE de Mangamila		-18.6433	47.9417		REBIOMA, www.rebioma.net, accessed 8/8/2014	277810	2006-03-02		J. M. Ralison
Avahi laniger	Anjozorobe_ For?t d'Iaban'i Koto_ 5.5 km E d'Alakamisy		-18.5217	47.9733		REBIOMA, www.rebioma.net, accessed 8/8/2014	277825	2006-12-01		J. M. Ralison
Avahi laniger	For?t d'Andranomay_ 2 km NNE d'Andranomay_ 13 km SE d'Anjozorobe		-18.48	47.955		REBIOMA, www.rebioma.net, accessed 8/8/2014	277892	1996-12-01		M. R. Razanahoera
Avahi laniger	Anjozorobe_ For?t d'Ambohimanga_ 12 km SE d'Anjozorobe		-18.4733	47.96		REBIOMA, www.rebioma.net, accessed 8/8/2014	277842	15/12/2005		J. M. Ralison
Avahi laniger	Anjozorobe_ For?t d'Andasiroa_ 12 km SE d'Anjozorobe		-18.46	47.9733		REBIOMA, www.rebioma.net, accessed 8/8/2014	277834	2006-04-01		J. M. Ralison
Avahi laniger	Anjozorobe_ For?t d'Andasin'i Saotra_ 8 km SE d'Anjozorobe		-18.425	47.9533		REBIOMA, www.rebioma.net, accessed 8/8/2014	277850	2005-07-12		J. M. Ralison
Avahi laniger	Anjozorobe_ For?t d'Antsahabe_ Andasin'I Jaonera_ 6.7 km SE d'Anjozorobe		-18.4217	47.9433		REBIOMA, www.rebioma.net, accessed 8/8/2014	277858	30/11/2005		J. M. Ralison
Avahi laniger	Ranomainty		-18.3672	48.4558		REBIOMA, www.rebioma.net, accessed 8/8/2014	275128			Tiana Ratolojanahary and Jean Rafalimandimby
Avahi laniger	Ranomainty		-18.3611	48.4682		REBIOMA, www.rebioma.net, accessed 8/8/2014	275025			Lucien Randrianarimanana
Avahi laniger	Ampanto		-18.3352	48.4815		REBIOMA, www.rebioma.net, accessed 8/8/2014	275125			Lucien Randrianarimanana
Avahi laniger	Anjozorobe_ For?t d'Anorana_ 17 km NE d'Anjozorobe		-18.305	48.015		REBIOMA, www.rebioma.net, accessed 8/8/2014	277818	21/01/2006		J. M. Ralison
Avahi laniger	6 km au N du village de Didy		-18.1983	48.5783		REBIOMA, www.rebioma.net, accessed 8/8/2014	278311	1998-07-11		J. Schmid_ J. Fietz_ Z. L. R. Rakotobe
Avahi laniger	Zahamena_Volotsanganana		-17.715	48.7663		REBIOMA, www.rebioma.net, accessed 8/8/2014	276625			Tiana Ratolojanahary & Jean Rafalimandimby
Avahi laniger	Zahamena_Volotsanganana		-17.7109	48.7786		REBIOMA, www.rebioma.net, accessed 8/8/2014	276626			Tiana Ratolojanahary & Jean Rafalimandimby
Avahi laniger	Zahamena_Volotsanganana		-17.7061	48.754		REBIOMA, www.rebioma.net, accessed 8/8/2014	276627			Tiana Ratolojanahary & Jean Rafalimandimby
Avahi laniger	For?t de Tampolo_ 10 km au NO de Fenoarivo-Est		-17.2833	49.4167		REBIOMA, www.rebioma.net, accessed 8/8/2014	277971	1997-02-04		S. M. Goodman & D. Rakotondravony
Avahi laniger	Tampolo		-17.2705	49.4207		REBIOMA, www.rebioma.net, accessed 8/8/2014	278454	1997		D. Rakotondravony & al.
Avahi laniger	Antaravato		-15.7785	49.5544		REBIOMA, www.rebioma.net, accessed 8/8/2014	278770			Chris Golden
Avahi laniger	Anandrivola forest_ 40 km SW of Maroantsetra		-15.75	49.6		REBIOMA, www.rebioma.net, accessed 8/8/2014	277646	1986-08-01		H. J. Simons & N. B. D. Lindsay
Avahi laniger	Soamiangona		-15.4717	49.4657		REBIOMA, www.rebioma.net, accessed 8/8/2014	278596			Chris Golden
Avahi laniger	Soamiangona		-15.4707	49.4676		REBIOMA, www.rebioma.net, accessed 8/8/2014	278595			Chris Golden
Avahi laniger	Vinanibe		-15.4388	49.5443		REBIOMA, www.rebioma.net, accessed 8/8/2014	278791			Chris Golden
Avahi laniger	Bevontro 7 Km southwest of Anjiahely Village		-15.401	49.4359	GPS	REBIOMA, www.rebioma.net, accessed 8/8/2014	222487	2003-01-01		Raharivololona_B_M; Ratsisetraina_R; Day_S_R
Avahi laniger	Makira_ Ankirindro_ Maroantsetra		-15.2907	49.5474		REBIOMA, www.rebioma.net, accessed 8/8/2014	277607	2003-11-01		B. M. Raharivololona_ R. I. Ratsisetraina_ S. R. Day
Avahi laniger	Sahambatrabe		-15.2712	49.8347		REBIOMA, www.rebioma.net, accessed 8/8/2014	278656			Chris Golden
Avahi laniger	Somisika		-15.2639	49.8456		REBIOMA, www.rebioma.net, accessed 8/8/2014	278673			Chris Golden
Avahi laniger	Lohanisahantaha 7 km southwest of Soanafindra village		-15.2261	49.5294	GPS	REBIOMA, www.rebioma.net, accessed 8/8/2014	222494	2003-01-01		Raharivololona_B_M; Ratsisetraina_R; Day_S_R
Avahi laniger	Makira_ Lohanisahantaha_ Maroantsetra		-15.2261	49.5294		REBIOMA, www.rebioma.net, accessed 8/8/2014	277600	2003-11-01		B. M. Raharivololona_ R. I. Ratsisetraina_ S. R. Day
Avahi laniger	Vinanibe		-15.1966	49.544		REBIOMA, www.rebioma.net, accessed 8/8/2014	278792			Chris Golden
Avahi laniger	Vinanibe		-15.1965	49.5454		REBIOMA, www.rebioma.net, accessed 8/8/2014	278790			Chris Golden
Avahi laniger	Morafeno		-15.1929	49.5383		REBIOMA, www.rebioma.net, accessed 8/8/2014	278639			Chris Golden
Avahi laniger	Anjanaharibe 3km east of Soanafindra village		-15.1882	49.6143	GPS	REBIOMA, www.rebioma.net, accessed 8/8/2014	222477	2003-01-02		Raharivololona_B_M; Ratsisetraina_R; Day_S_R
Avahi laniger	Ambodimanga		-15.1771	49.405		REBIOMA, www.rebioma.net, accessed 8/8/2014	278682			Chris Golden
Avahi laniger	Ambodimanga		-15.1768	49.3985		REBIOMA, www.rebioma.net, accessed 8/8/2014	278684			Chris Golden
Avahi laniger	Amponaomby		-15.174	49.5063		REBIOMA, www.rebioma.net, accessed 8/8/2014	278534			Chris Golden
Avahi laniger	Morafeno		-15.1736	49.5078		REBIOMA, www.rebioma.net, accessed 8/8/2014	278652			Chris Golden
Avahi laniger	Morafeno		-15.1736	49.5078		REBIOMA, www.rebioma.net, accessed 8/8/2014	278697			Chris Golden
Avahi laniger	Morafeno		-15.1714	49.5043		REBIOMA, www.rebioma.net, accessed 8/8/2014	278703			Chris Golden
Avahi laniger	Amparihibe 16 km north of Ankarongana village		-15.0353	49.584	GPS	REBIOMA, www.rebioma.net, accessed 8/8/2014	222470	2003-03-02		Raharivololona_B_M; Ratsisetraina_R; Day_S_R
Avahi laniger	Soamiangona		-14.8611	49.5174		REBIOMA, www.rebioma.net, accessed 8/8/2014	278573			Chris Golden
Avahi laniger	Soamiangona		-14.853	49.5134		REBIOMA, www.rebioma.net, accessed 8/8/2014	278601			Chris Golden
Avahi laniger	Amponaomby		-14.8518	49.5162		REBIOMA, www.rebioma.net, accessed 8/8/2014	278554			Chris Golden
Avahi laniger	Amponaomby		-14.8508	49.516		REBIOMA, www.rebioma.net, accessed 8/8/2014	278538			Chris Golden
Avahi laniger	Ankiatombaka		-14.8489	49.5379		REBIOMA, www.rebioma.net, accessed 8/8/2014	278509			Chris Golden
Avahi laniger	Ankiatombaka		-14.8489	49.5379		REBIOMA, www.rebioma.net, accessed 8/8/2014	278510			Chris Golden
Avahi laniger	Soamiangona		-14.8483	49.5144		REBIOMA, www.rebioma.net, accessed 8/8/2014	278600			Chris Golden
Avahi laniger	Ankiatombaka		-14.8478	49.537		REBIOMA, www.rebioma.net, accessed 8/8/2014	278511			Chris Golden
Avahi laniger	Soamiangona		-14.8471	49.5368		REBIOMA, www.rebioma.net, accessed 8/8/2014	278569			Chris Golden
Avahi laniger	Anjiamazava		-14.8454	49.4803		REBIOMA, www.rebioma.net, accessed 8/8/2014	278749			Chris Golden
Avahi laniger	Ankiatombaka		-14.8433	49.536		REBIOMA, www.rebioma.net, accessed 8/8/2014	278513			Chris Golden
Avahi laniger	Maitsoarongana		-14.8393	49.4845		REBIOMA, www.rebioma.net, accessed 8/8/2014	278711			Chris Golden
Avahi laniger	Soamiangona		-14.8385	49.5366		REBIOMA, www.rebioma.net, accessed 8/8/2014	278583			Chris Golden
Avahi laniger	Maitsoarongana		-14.837	49.4863		REBIOMA, www.rebioma.net, accessed 8/8/2014	278718			Chris Golden
Avahi laniger	Maitsoarongana		-14.8369	49.4862		REBIOMA, www.rebioma.net, accessed 8/8/2014	278730			Chris Golden
Avahi laniger	Anjiamazava		-14.8357	49.4862		REBIOMA, www.rebioma.net, accessed 8/8/2014	278747			Chris Golden
Avahi laniger	Ambodimanga		-14.8353	49.5355		REBIOMA, www.rebioma.net, accessed 8/8/2014	278686			Chris Golden
Avahi laniger	Ambodimanga		-14.832	49.5331		REBIOMA, www.rebioma.net, accessed 8/8/2014	278683			Chris Golden
Avahi laniger	Soamiangona		-14.8166	49.5346		REBIOMA, www.rebioma.net, accessed 8/8/2014	278622			Chris Golden
Avahi laniger	Antohaka Lava		-14.7753	49.7292		REBIOMA, www.rebioma.net, accessed 8/8/2014	276448			Tiana Ratolojanahary & Jean Rafalimandimby
Avahi laniger	R?serve Sp?ciale d'Anjanaharibe-Sud_ Versant O_ 13 km au SO de Befingotra		-14.765	49.4317		REBIOMA, www.rebioma.net, accessed 8/8/2014	277902	1999-03-11		S. M. Goodman_ M. J. Raherilalao_ D. Rakotomalala_ A. P. Raselimanana_ H. Sch?tz_ V. Soarimalala
Avahi laniger	R?serve Sp?ciale d'Anjanaharibe-Sud_ 6.5 km SSW of Befingotra		-14.755	49.505		REBIOMA, www.rebioma.net, accessed 8/8/2014	277768	16/10/1994		J. Schmid & R. Smolker
Avahi laniger	R?serve Sp?ciale d'Anjanaharibe-Sud_ 9.2 km WSW of Befingotra		-14.745	49.4617		REBIOMA, www.rebioma.net, accessed 8/8/2014	277759	16/10/1994		J. Schmid & R. Smolker
Avahi laniger	For?t class?e de Betaolana_ 11 km au NO d'Ambodiangezoka		-14.5433	49.425		REBIOMA, www.rebioma.net, accessed 8/8/2014	278100	15/10/1999		S. M. Goodman_ M. J. Raherilalao_ D. Rakotomalala_ A. P. Raselimanana_ H. Sch?tz_ V. Soarimalala
Avahi laniger	For?t class?e de Betaolana_ 8.5 km au NO d'Ambodiangezoka		-14.5383	49.4383		REBIOMA, www.rebioma.net, accessed 8/8/2014	278093	1999-07-10		S. M. Goodman_ M. J. Raherilalao_ D. Rakotomalala_ A. P. Raselimanana_ H. Sch?tz_ V. Soarimalala
Avahi laniger	Parc National de Marojejy_ 11 km NW Manantenina_ Antranohofa		-14.4367	49.7417		REBIOMA, www.rebioma.net, accessed 8/8/2014	277787	1996-04-10		E. Sterling & K. McFadden
Avahi laniger	Parc National de Marojejy_ along tributary of Manantenina River_ 8 km NW Manantenina		-14.4367	49.775		REBIOMA, www.rebioma.net, accessed 8/8/2014	277805	1996-04-10		E. Sterling & K. McFadden
Avahi laniger	Parc National de Marojejy_ 13 km SE de Doany_ sur la cr?te entre les rivi?res Antsahaberoaka et Andranomazava		-14.4367	49.62		REBIOMA, www.rebioma.net, accessed 8/8/2014	277919	22/10/2001		S. M. Goodman_ M. J. Raherilalao_ D. Rakotomalala_ A. P. Raselimanana_ H. Sch?tz_ V. Soarimalala
Avahi laniger	Parc National de Marojejy_ along a tributary of Manantenina River_ 10 km NW Manantenina		-14.4333	49.7617		REBIOMA, www.rebioma.net, accessed 8/8/2014	277796	1996-04-10		E. Sterling & K. McFadden
Avahi laniger	Parc National de Marojejy_ 11.5 km SE de Doany_ ? c?t? de la Rivi?re Bemanavy		-14.4267	49.6083		REBIOMA, www.rebioma.net, accessed 8/8/2014	278110	13/10/2001		S. M. Goodman_ M. J. Raherilalao_ D. Rakotomalala_ A. P. Raselimanana_ H. Sch?tz_ V. Soarimalala
Avahi laniger			-16.7943	49.6669		Romule Rakotondravony, Marc Rabenandrasana (2012) Inventaire des lémuriens dans la zone de Pointe à Larée, Soanierana-Ivongo, Ré - gion Analanjirofo, Madagascar: implica - tion pour la conservation. Lemur News 16: 43-49.
Avahi laniger			-16.7848	49.6797		Romule Rakotondravony, Marc Rabenandrasana (2012) Inventaire des lémuriens dans la zone de Pointe à Larée, Soanierana-Ivongo, Ré - gion Analanjirofo, Madagascar: implica - tion pour la conservation. Lemur News 16: 43-49.
Avahi laniger	atk		-15.4313	49.4544		David Rasolofoson, Gilbert Rakotondratsimba, Odon Rakotonirainy, Tovonanahary Rasolofoharivelo,Lucien Rakotozafy, Jonah Ratsimbazafy, Felix Ratelolahy, Valina Andriamaholy, Augustin Sarovy (2007) Le bloc forestier de Makira charnière de Lémuriens. Lemur News 12. Pg 49-53
Avahi laniger	apg		-15.4089	49.1347		David Rasolofoson, Gilbert Rakotondratsimba, Odon Rakotonirainy, Tovonanahary Rasolofoharivelo,Lucien Rakotozafy, Jonah Ratsimbazafy, Felix Ratelolahy, Valina Andriamaholy, Augustin Sarovy (2007) Le bloc forestier de Makira charnière de Lémuriens. Lemur News 12. Pg 49-53
Avahi laniger	adm		-15.3981	49.4514		David Rasolofoson, Gilbert Rakotondratsimba, Odon Rakotonirainy, Tovonanahary Rasolofoharivelo,Lucien Rakotozafy, Jonah Ratsimbazafy, Felix Ratelolahy, Valina Andriamaholy, Augustin Sarovy (2007) Le bloc forestier de Makira charnière de Lémuriens. Lemur News 12. Pg 49-53
Avahi laniger	atb		-15.3594	49.5034		David Rasolofoson, Gilbert Rakotondratsimba, Odon Rakotonirainy, Tovonanahary Rasolofoharivelo,Lucien Rakotozafy, Jonah Ratsimbazafy, Felix Ratelolahy, Valina Andriamaholy, Augustin Sarovy (2007) Le bloc forestier de Makira charnière de Lémuriens. Lemur News 12. Pg 49-53
Avahi laniger	mgb		-15.3111	49.5034		David Rasolofoson, Gilbert Rakotondratsimba, Odon Rakotonirainy, Tovonanahary Rasolofoharivelo,Lucien Rakotozafy, Jonah Ratsimbazafy, Felix Ratelolahy, Valina Andriamaholy, Augustin Sarovy (2007) Le bloc forestier de Makira charnière de Lémuriens. Lemur News 12. Pg 49-53
Avahi laniger	ajb		-15.1881	49.6141		David Rasolofoson, Gilbert Rakotondratsimba, Odon Rakotonirainy, Tovonanahary Rasolofoharivelo,Lucien Rakotozafy, Jonah Ratsimbazafy, Felix Ratelolahy, Valina Andriamaholy, Augustin Sarovy (2007) Le bloc forestier de Makira charnière de Lémuriens. Lemur News 12. Pg 49-53
Avahi laniger	aby		-15.1378	49.3506		David Rasolofoson, Gilbert Rakotondratsimba, Odon Rakotonirainy, Tovonanahary Rasolofoharivelo,Lucien Rakotozafy, Jonah Ratsimbazafy, Felix Ratelolahy, Valina Andriamaholy, Augustin Sarovy (2007) Le bloc forestier de Makira charnière de Lémuriens. Lemur News 12. Pg 49-53
Avahi laniger	bzv		-15.1157	49.8052		David Rasolofoson, Gilbert Rakotondratsimba, Odon Rakotonirainy, Tovonanahary Rasolofoharivelo,Lucien Rakotozafy, Jonah Ratsimbazafy, Felix Ratelolahy, Valina Andriamaholy, Augustin Sarovy (2007) Le bloc forestier de Makira charnière de Lémuriens. Lemur News 12. Pg 49-53
Avahi laniger	apb		-15.0352	49.5839		David Rasolofoson, Gilbert Rakotondratsimba, Odon Rakotonirainy, Tovonanahary Rasolofoharivelo,Lucien Rakotozafy, Jonah Ratsimbazafy, Felix Ratelolahy, Valina Andriamaholy, Augustin Sarovy (2007) Le bloc forestier de Makira charnière de Lémuriens. Lemur News 12. Pg 49-53
Avahi laniger		1852´S; 4822´E	-18.8667	48.3667		Dolch, R., R. D. Hilgartner, J. N. Ndriamiary and Randriamahazo H. 2004. The grandmother of all bamboo lemurs: evidence for the occurrence of Hapalemur simus in fragmented rainforest surrounding the Torotorofotsy marshes, central eastern Madagascar. Lemur News 9: 24–26.
Avahi laniger	Sahalanona		-22.0553	47.6201		Enquête préliminaire de la distribution des lémuriens de bambou dans et autour du Corridor forestier Fandriana-Vondrozo, Madagascar, Andry Rajaonson1,2, Maherisoa Ratolojanahary2,Jonah Ratsimbazafy1, Anna Feistner3,Tony King2*Andry Rajaonson1,2, Maherisoa Ratolojanahary2, Jonah Ratsimbazafy1, Anna Feistner3,Tony King2* Lemur News Vol. 15, 2010
Avahi laniger	Manakara		-22.0032	47.9722		Enquête préliminaire de la distribution des lémuriens de bambou dans et autour du Corridor forestier Fandriana-Vondrozo, Madagascar, Andry Rajaonson1,2, Maherisoa Ratolojanahary2,Jonah Ratsimbazafy1, Anna Feistner3,Tony King2*Andry Rajaonson1,2, Maherisoa Ratolojanahary2, Jonah Ratsimbazafy1, Anna Feistner3,Tony King2* Lemur News Vol. 15, 2010
Avahi laniger	Andringitra National Park		-22.2176	46.9311		http://www.madagascarpartnership.org, acessed 4/2/2013
Avahi laniger	Mahatsinjo	19°40.8'S, 47°46.2'E	-19.68	47.77		http://www.madagascarpartnership.org, acessed 4/2/2013
Avahi laniger	Maromizaha	MIZA12	-18.9797	48.4637		http://www.madagascarpartnership.org, acessed 4/2/2013
Avahi laniger	Maromizaha	MIZA13	-18.9797	48.4637		http://www.madagascarpartnership.org, acessed 4/2/2013
Avahi laniger	Maromizaha	MIZA10	-18.9737	48.4646		http://www.madagascarpartnership.org, acessed 4/2/2013
Avahi laniger	Maromizaha	MIZA14	-18.9701	48.462		http://www.madagascarpartnership.org, acessed 4/2/2013
Avahi laniger	Mantadia	TAD4.8	-18.8158	48.429		http://www.madagascarpartnership.org, acessed 4/2/2013
Avahi laniger	Mantadia	TAD4.9	-18.8158	48.429		http://www.madagascarpartnership.org, acessed 4/2/2013
Avahi laniger	Mantadia	TAD1	-18.8136	48.4299		http://www.madagascarpartnership.org, acessed 4/2/2013
Avahi laniger	Mantadia	TAD2	-18.8136	48.4299		http://www.madagascarpartnership.org, acessed 4/2/2013
Avahi laniger	Mantadia	TAD3	-18.8136	48.4299		http://www.madagascarpartnership.org, acessed 4/2/2013
Avahi laniger	Mantadia	TAD19	-18.8136	48.4299		http://www.madagascarpartnership.org, acessed 4/2/2013
Avahi laniger	Mantadia	TAD36	-18.8136	48.4299		http://www.madagascarpartnership.org, acessed 4/2/2013
Avahi laniger	Mantadia	TAD37	-18.8136	48.4299		http://www.madagascarpartnership.org, acessed 4/2/2013
Avahi laniger	Mantadia	TAD4.20	-18.8133	48.4296		http://www.madagascarpartnership.org, acessed 4/2/2013
Avahi laniger	Mananara-Nord (Ivontaka-Sud)	NARA4.10	-16.3069	49.7851		http://www.madagascarpartnership.org, acessed 4/2/2013
Avahi laniger	Mananara-Nord (Ivontaka-Sud)	NARA4.11	-16.3069	49.7851		http://www.madagascarpartnership.org, acessed 4/2/2013
Avahi laniger	Mananara-Nord (Ivontaka-Sud)	NARA4.23	-16.3063	49.7844		http://www.madagascarpartnership.org, acessed 4/2/2013
Avahi laniger	Mananara-Nord (Ivontaka-Sud)	NARA4.1	-16.3061	49.7839		http://www.madagascarpartnership.org, acessed 4/2/2013
Avahi laniger	Mananara-Nord (Ivontaka-Sud)	NARA4.2	-16.3043	49.7822		http://www.madagascarpartnership.org, acessed 4/2/2013
Avahi laniger	Mananara-Nord (Ivontaka-Sud)	NARA4.17	-16.3042	49.7858		http://www.madagascarpartnership.org, acessed 4/2/2013
Avahi laniger	Mananara-Nord (Ivontaka-Sud)	NARA4.18	-16.3042	49.7858		http://www.madagascarpartnership.org, acessed 4/2/2013
Avahi laniger	Mananara-Nord (Ivontaka-Sud)	NARA4.13	-16.3038	49.7814		http://www.madagascarpartnership.org, acessed 4/2/2013
Avahi laniger	Mananara-Nord (Ivontaka-Sud)	NARA4.31	-16.3021	49.7794		http://www.madagascarpartnership.org, acessed 4/2/2013
Avahi laniger	Mananara-Nord (Ivontaka-Sud)	NARA4.32	-16.3021	49.7794		http://www.madagascarpartnership.org, acessed 4/2/2013
Avahi laniger	Anjanaharibe-Sud	JAR3.9	-14.7947	49.4759		http://www.madagascarpartnership.org, acessed 4/2/2013
Avahi laniger	Anjanaharibe-Sud	JAR6	-14.793	49.4683		http://www.madagascarpartnership.org, acessed 4/2/2013
Avahi laniger	Anjanaharibe-Sud	JAR7	-14.793	49.4683		http://www.madagascarpartnership.org, acessed 4/2/2013
Avahi laniger	Anjanaharibe-Sud	JAR3.40	-14.7923	49.4684		http://www.madagascarpartnership.org, acessed 4/2/2013
Avahi laniger	2107.49'S, 4732.31		-21.1248	47.5385		Irwin MT, Smith TM, Wright PC. 2000. Census of three eastern rainforest sites north of Ranomafana national park: preliminary results and implications for lemur conservation. Lemur News 5:20-22.
Avahi laniger	2100'S,	4728'E	-21	47.4667		Irwin MT, Smith TM, Wright PC. 2000. Census of three eastern rainforest sites north of Ranomafana national park: preliminary results and implications for lemur conservation. Lemur News 5:20-22.
Avahi laniger	2017.35'S, 4741.38'E		-20.2892	47.6897		Irwin MT, Smith TM, Wright PC. 2000. Census of three eastern rainforest sites north of Ranomafana national park: preliminary results and implications for lemur conservation. Lemur News 5:20-22.
Avahi laniger			-20.7167	47.4167		Lehman, S. M., Rajaonson, A. and Day, S. 2005b. Composition of the lemur community in the Vohibola III Classified Forest, SE Madagascar. Lemur News 10: 16–19.
Avahi laniger			-20.6922	47.4375		Lehman, S. M., Rajaonson, A. and Day, S. 2005b. Composition of the lemur community in the Vohibola III Classified Forest, SE Madagascar. Lemur News 10: 16–19.
Avahi laniger	man		-18.7833	48.9667		Rakotonirainy EO (2001) Effets de la fragmentation de la forêt humide sur les populations d'oiseaux et de lémuriens dans le corridor Mantadia-Zahamena. Lemur News 6: 18-21.
Avahi laniger	Mah		-18.7167	48.8833		Rakotonirainy EO (2001) Effets de la fragmentation de la forêt humide sur les populations d'oiseaux et de lémuriens dans le corridor Mantadia-Zahamena. Lemur News 6: 18-21.
Avahi laniger	And		-18.6833	48.8		Rakotonirainy EO (2001) Effets de la fragmentation de la forêt humide sur les populations d'oiseaux et de lémuriens dans le corridor Mantadia-Zahamena. Lemur News 6: 18-21.
Avahi laniger	tvnx		-18.5333	48.9667		Rakotonirainy EO (2001) Effets de la fragmentation de la forêt humide sur les populations d'oiseaux et de lémuriens dans le corridor Mantadia-Zahamena. Lemur News 6: 18-21.
Avahi laniger	Tvnn		-18.4167	48.7667		Rakotonirainy EO (2001) Effets de la fragmentation de la forêt humide sur les populations d'oiseaux et de lémuriens dans le corridor Mantadia-Zahamena. Lemur News 6: 18-21.
Avahi laniger	zah		-17.7333	48.9667		Rakotonirainy EO (2001) Effets de la fragmentation de la forêt humide sur les populations d'oiseaux et de lémuriens dans le corridor Mantadia-Zahamena. Lemur News 6: 18-21.
Avahi laniger	Ankirindro		-15.2907	49.5491		Rasolofoson David, Rakotondratsimba Gilbert, Rakotonirainy Odon, Lucien M. A. Rakotozafy, Jonah H Ratsimbazafy, Rabetafika Lydia, Rose M Randrianarison (2003) Lémuriens des forêts humides du plateau de Makira, Maroantsetra (Madagascar). Lemur News 8: 18-19.
Avahi laniger	Lohanisahanta		-15.2261	49.5294		Rasolofoson David, Rakotondratsimba Gilbert, Rakotonirainy Odon, Lucien M. A. Rakotozafy, Jonah H Ratsimbazafy, Rabetafika Lydia, Rose M Randrianarison (2003) Lémuriens des forêts humides du plateau de Makira, Maroantsetra (Madagascar). Lemur News 8: 18-19.
Avahi laniger	Anjanharibe		-15.1882	48.6143		Rasolofoson David, Rakotondratsimba Gilbert, Rakotonirainy Odon, Lucien M. A. Rakotozafy, Jonah H Ratsimbazafy, Rabetafika Lydia, Rose M Randrianarison (2003) Lémuriens des forêts humides du plateau de Makira, Maroantsetra (Madagascar). Lemur News 8: 18-19.
Avahi laniger	2023’37’’S	4739’11’’E	-20.3936	47.6531		Shawn M. Lehman and Jonah H. Ratsimbazafy (2001) Biological Assessment of the Fandriana Marolambo Forest Corridor. Lemur News 6: 8-9.
Avahi laniger	2023’25’’S	4738’04’’E	-20.3903	47.6344		Shawn M. Lehman and Jonah H. Ratsimbazafy (2001) Biological Assessment of the Fandriana Marolambo Forest Corridor. Lemur News 6: 8-9.
Avahi laniger	2022’58’’S	4739’57’’E	-20.3828	47.6658		Shawn M. Lehman and Jonah H. Ratsimbazafy (2001) Biological Assessment of the Fandriana Marolambo Forest Corridor. Lemur News 6: 8-9.
Avahi laniger	2003’49’’S	4740’18’’E	-20.0636	47.6717		Shawn M. Lehman and Jonah H. Ratsimbazafy (2001) Biological Assessment of the Fandriana Marolambo Forest Corridor. Lemur News 6: 8-9.
Avahi meridionalis	Andohahela (Manangotry)	AND5	-24.7664	46.8623		http://www.madagascarpartnership.org, acessed 4/2/2013
Avahi meridionalis	Andohahela (Manangotry)	AND6	-24.7664	46.8623		http://www.madagascarpartnership.org, acessed 4/2/2013
Avahi meridionalis	Andohahela (Manangotry)	AND4	-24.7654	46.8625		http://www.madagascarpartnership.org, acessed 4/2/2013
Avahi meridionalis	Andohahela (Manangotry)	AND19	-24.7624	46.8632		http://www.madagascarpartnership.org, acessed 4/2/2013
Avahi meridionalis	Andohahela (Manangotry)	AND33	-24.7616	46.8593		http://www.madagascarpartnership.org, acessed 4/2/2013
Avahi meridionalis	Andohahela (Manangotry)	AND34	-24.7616	46.8593		http://www.madagascarpartnership.org, acessed 4/2/2013
Avahi meridionalis	Andohahela (Manangotry)	AND11	-24.7612	46.8631		http://www.madagascarpartnership.org, acessed 4/2/2013
Avahi meridionalis	Andohahela (Manangotry)	AND12	-24.7608	46.0954		http://www.madagascarpartnership.org, acessed 4/2/2013
Avahi meridionalis	Andohahela (Manangotry)	AND13	-24.7608	46.862		http://www.madagascarpartnership.org, acessed 4/2/2013
Avahi meridionalis	Andohahela (Manangotry)	AND14	-24.7608	46.862		http://www.madagascarpartnership.org, acessed 4/2/2013
Avahi meridionalis	Ivorona forest_ Tsitongambarika forest_ in Ifarantsa Commune of Ivorona Sub-prefecture		-24.8264	46.9508		REBIOMA, www.rebioma.net, accessed 8/8/2014	278162	2006-02-01		M. J. C. Ralavanirina
Avahi meridionalis	Ivorona forest_ Tsitongambarika forest_ in Ifarantsa Commune of Ivorona Sub-prefecture		-24.8256	46.9497		REBIOMA, www.rebioma.net, accessed 8/8/2014	278169	2006-02-01		M. J. C. Ralavanirina
Avahi meridionalis	Tolagnaro_ Sainte Luce		-24.75	47.1833		REBIOMA, www.rebioma.net, accessed 8/8/2014	278359	1998		J. U. Ganzhorn & al.
Avahi meridionalis	Antsiriky forest_ Tsitongambarika forest_ in Mahatalaky Commune		-24.6917	47.0258		REBIOMA, www.rebioma.net, accessed 8/8/2014	278150	20/12/2005		M. J. C. Ralavanirina
Avahi meridionalis	Antsiriky forest_ Tsitongambarika forest_ in Mahatalaky Commune		-24.6892	47.0253		REBIOMA, www.rebioma.net, accessed 8/8/2014	278155	20/12/2005		M. J. C. Ralavanirina
Avahi meridionalis	Ivohibe_ Tsitongambarika forest_ near Antsotso Avaratra village		-24.5692	47.2072		REBIOMA, www.rebioma.net, accessed 8/8/2014	278143	2005-11-12		M. J. C. Ralavanirina
Avahi meridionalis	Ivohibe_ Tsitongambarika forest_ near Antsotso Avaratra village		-24.55	47.195		REBIOMA, www.rebioma.net, accessed 8/8/2014	278136	2005-11-12		M. J. C. Ralavanirina
Avahi mooreonum	Masoala (Masioposa)	MAS6.7	-15.6723	49.9654		http://www.madagascarpartnership.org, acessed 4/2/2013
Avahi mooreonum	Masoala (Masioposa)	MAS6.6	-15.672	49.9653		http://www.madagascarpartnership.org, acessed 4/2/2013
Avahi mooreonum	Masoala (Masioposa)	MAS6.2	-15.6718	49.9654		http://www.madagascarpartnership.org, acessed 4/2/2013
Avahi mooreonum	Masoala (Masioposa)	MAS6.4	-15.6717	49.9631		http://www.madagascarpartnership.org, acessed 4/2/2013
Avahi mooreonum	Masoala (Masioposa)	MAS25	-15.6715	49.9572		http://www.madagascarpartnership.org, acessed 4/2/2013
Avahi mooreonum	Masoala (Masioposa)	MAS33	-15.6715	49.9572		http://www.madagascarpartnership.org, acessed 4/2/2013
Avahi mooreonum	Masoala (Masioposa)	MAS34	-15.6715	49.9572		http://www.madagascarpartnership.org, acessed 4/2/2013
Avahi mooreonum	Masoala (Masioposa)	MAS6.5	-15.671	49.9633		http://www.madagascarpartnership.org, acessed 4/2/2013
Avahi mooreonum	Masoala (Masioposa)	MAS6.1	-15.6708	49.9633		http://www.madagascarpartnership.org, acessed 4/2/2013
Avahi mooreonum	Masoala (Masioposa)	MAS6.3	-15.6669	49.9632		http://www.madagascarpartnership.org, acessed 4/2/2013
Avahi occidentalis			-18.991	44.5111		Ausilio, E. and G. Raveloanrinoro. 1998. Les lémuriens de la région de Bemaraha: Forêts de Tsimembo, de l'Antsingy et de la région de Tsiandro. Lemur News 3:4–7.
Avahi occidentalis		(14 51´ 58 ´´S, 48 12´	-14.8661	48.2033		Blanchard Randrianambinina, Solofonirina Rasoloharijaona, Berthe Rakotosamimanana (2003) Inventaires des Communautés Lémuriennes dans la Réserve Spéciale de Bora au Nord-Ouest et la Forêt Domaniale de Mahilaka-Maromandia au Nord de Madagascar. Lemur News 8: 15-18.
Avahi occidentalis	Ankarokaroka		-16.338	46.793	GBIF	Conservation International
Avahi occidentalis	Ankarokaroka		-16.338	46.793	GBIF	Conservation International
Avahi occidentalis	Lac Tsimaloto		-16.229	47.143	GBIF	Conservation International
Avahi occidentalis	Antsiloky		-16.227	46.963	GBIF	Conservation International
Avahi occidentalis	Antsiloky		-16.227	46.963	GBIF	Conservation International
Avahi occidentalis	Mariarano	1960-03-01	-15.4972	46.6921		http://www.madagascarpartnership.org, acessed 4/2/2013
Avahi occidentalis	Mariarano	1961-03-01	-15.4972	46.6921		http://www.madagascarpartnership.org, acessed 4/2/2013
Avahi occidentalis	Mariarano	1954-03-01	-15.4844	46.6924		http://www.madagascarpartnership.org, acessed 4/2/2013
Avahi occidentalis	Mariarano	1955-03-01	-15.4844	46.6924		http://www.madagascarpartnership.org, acessed 4/2/2013
Avahi occidentalis	Mariarano	1956-03-01	-15.4844	46.6924		http://www.madagascarpartnership.org, acessed 4/2/2013
Avahi occidentalis	Mariarano	1946-03-01	-15.4808	46.6899		http://www.madagascarpartnership.org, acessed 4/2/2013
Avahi occidentalis	Mariarano	1952-03-01	-15.4807	46.6924		http://www.madagascarpartnership.org, acessed 4/2/2013
Avahi occidentalis	Mariarano	2013-03-29	-15.4798	46.6931		http://www.madagascarpartnership.org, acessed 4/2/2013
Avahi occidentalis			-15.4806	46.6886		Léon Pierrot Rahajanirina, Luke Dollar 2004. Confirmation of Aye-Aye (Daubentonia madagascariensis) in the Tsingy de Bemaraha National Park. Lemur News 9: 11–12.
Avahi occidentalis			-15.471	46.6665		Olivieri, G., Craul, M. & Radespiel, U. 2005. Inventaire des lémuriens dans 15 fragments de forêt de la province de Mahajanga. Lemur News 10: 11–16.
avahi occidentalis		1620’S; 4648’E)	-16.3333	46.8		Radespiel, U. (2001) Preliminary study on the lemur communities at three sites of dry deciduous forest in the Réserve Naturelle d'Ankarafantsika. Lemur News 6:22–24.
avahi occidentalis			-16.2147	46.4693		Radespiel, U. (2001) Preliminary study on the lemur communities at three sites of dry deciduous forest in the Réserve Naturelle d'Ankarafantsika. Lemur News 6:22–24.
Avahi occidentalis	Parc National d'Ankarafantsika_ Ampondrabe_ 9 km NNE du village d'Andranofasika		-16.3033	46.93		REBIOMA, www.rebioma.net, accessed 8/8/2014	278198	2004		J. M. Ralison
Avahi occidentalis	Parc National Ankarafantsika_ Andasiravina_ 10 km NNE du village d'Andranofasika		-16.3033	46.93		REBIOMA, www.rebioma.net, accessed 8/8/2014	278206	2004		J. M. Ralison
Avahi occidentalis	140km SE of Majunga		-16.3554	46.9167		Thalmann, U. and Geissmann, T. 2000. Distribution and geographic variation in the western woolly lemur (Avahi occidentalis) with description of a new species (A. unicolor). International Journal of Primatology. Vol. 21(6), 915-941.
Avahi occidentalis	Ampijoroa		-16.3167	46.8167		Thalmann, U. and Geissmann, T. 2000. Distribution and geographic variation in the western woolly lemur (Avahi occidentalis) with description of a new species (A. unicolor). International Journal of Primatology. Vol. 21(6), 915-941.
Avahi occidentalis	Ampijoroa		-16.3167	46.8167		Thalmann, U. and Geissmann, T. 2000. Distribution and geographic variation in the western woolly lemur (Avahi occidentalis) with description of a new species (A. unicolor). International Journal of Primatology. Vol. 21(6), 915-941.
Avahi occidentalis	Ankrafantsika		-16.25	46.9167		Thalmann, U. and Geissmann, T. 2000. Distribution and geographic variation in the western woolly lemur (Avahi occidentalis) with description of a new species (A. unicolor). International Journal of Primatology. Vol. 21(6), 915-941.
Avahi occidentalis	Ambundube		-15.6333	46.4		Thalmann, U. and Geissmann, T. 2000. Distribution and geographic variation in the western woolly lemur (Avahi occidentalis) with description of a new species (A. unicolor). International Journal of Primatology. Vol. 21(6), 915-941.
Avahi occidentalis	Betsako		-15.6	46.5167		Thalmann, U. and Geissmann, T. 2000. Distribution and geographic variation in the western woolly lemur (Avahi occidentalis) with description of a new species (A. unicolor). International Journal of Primatology. Vol. 21(6), 915-941.
Avahi peyrierasi	Ranomafana (Talatakely)	RANO66	-21.2583	47.4241		http://www.madagascarpartnership.org, acessed 4/2/2013
Avahi peyrierasi	Ranomafana (Talatakely)	RANO319B	-21.2583	47.4241		http://www.madagascarpartnership.org, acessed 4/2/2013
Avahi peyrierasi	Ranomafana (Talatakely)	RANO348	-21.2583	47.4241		http://www.madagascarpartnership.org, acessed 4/2/2013
Avahi peyrierasi	Ranomafana (Talatakely)	RANO67	-21.2583	47.4241		http://www.madagascarpartnership.org, acessed 4/2/2013
Avahi peyrierasi	Ranomafana (Talatakely))	RANO199	-21.2583	47.4241		http://www.madagascarpartnership.org, acessed 4/2/2013
Avahi peyrierasi	Ranomafana (Talatakely))	RANO261	-21.2583	47.4241		http://www.madagascarpartnership.org, acessed 4/2/2013
Avahi peyrierasi	Ranomafana (Talatakely))	RANO320B	-21.2583	47.4241		http://www.madagascarpartnership.org, acessed 4/2/2013
Avahi peyrierasi	Ranomafana (Talatakely)	RANO2.10	-21.2569	47.4241		http://www.madagascarpartnership.org, acessed 4/2/2013
Avahi peyrierasi	Ranomafana (Vohiparara)	VOP2.13	-21.2525	47.3762		http://www.madagascarpartnership.org, acessed 4/2/2013
Avahi peyrierasi	Ranomafana (Vohiparara)	VOP2.14	-21.2525	47.3762		http://www.madagascarpartnership.org, acessed 4/2/2013
Avahi peyrierasi	Ranomafana (Vohiparara)	VOP2.15	-21.2525	47.3762		http://www.madagascarpartnership.org, acessed 4/2/2013
Avahi peyrierasi	Ranomafana (Ambatolahy Dimy)	RANOL6.13	-21.252	47.4232		http://www.madagascarpartnership.org, acessed 4/2/2013
Avahi peyrierasi	Ranomafana (Ambatolahy Dimy)	RANOL6.14	-21.252	47.4232		http://www.madagascarpartnership.org, acessed 4/2/2013
Avahi peyrierasi	Ranomafana (Ambatolahy Dimy)	RANOL6.03	-21.2519	47.4226		http://www.madagascarpartnership.org, acessed 4/2/2013
Avahi peyrierasi	Ranomafana (Ambatolahy Dimy)	RANOL6.12	-21.2517	47.4225		http://www.madagascarpartnership.org, acessed 4/2/2013
Avahi peyrierasi	Ranomafana (Ambatolahy Dimy)	RANOL6.01	-21.2516	47.42		http://www.madagascarpartnership.org, acessed 4/2/2013
Avahi peyrierasi	Ranomafana (Ambatolahy Dimy)	RANOL6.15	-21.2511	47.4258		http://www.madagascarpartnership.org, acessed 4/2/2013
Avahi peyrierasi	Ranomafana (Ambatolahy Dimy)	RANOL6.04	-21.2506	47.4231		http://www.madagascarpartnership.org, acessed 4/2/2013
Avahi peyrierasi	Ranomafana (Ambatolahy Dimy)	RANOL6.02	-21.2499	47.424		http://www.madagascarpartnership.org, acessed 4/2/2013
Avahi peyrierasi	Ranomafana (Ambatolahy Dimy)	RANOL6.11	-21.2498	47.4233		http://www.madagascarpartnership.org, acessed 4/2/2013
Avahi peyrierasi	Ranomafana (Vohiparara)	RANOV6.13	-21.244	47.3961		http://www.madagascarpartnership.org, acessed 4/2/2013
Avahi peyrierasi	Ranomafana (Vohiparara)	RANOV6.22	-21.2374	47.3966		http://www.madagascarpartnership.org, acessed 4/2/2013
Avahi peyrierasi	Ranomafana (Vohiparara)	RANOV6.7	-21.2352	47.3924		http://www.madagascarpartnership.org, acessed 4/2/2013
Avahi peyrierasi	Ranomafana (Vohiparara)	RANOV6.9	-21.2352	47.3924		http://www.madagascarpartnership.org, acessed 4/2/2013
Avahi peyrierasi	Ranomafana (Vohiparara)	RANOV6.11	-21.2343	47.3905		http://www.madagascarpartnership.org, acessed 4/2/2013
Avahi peyrierasi	Ranomafana (Vohiparara)	RANOV6.10	-21.232	47.3968		http://www.madagascarpartnership.org, acessed 4/2/2013
Avahi peyrierasi	Ranomafana (Vohiparara)	RANOV6.12	-21.2308	47.3987		http://www.madagascarpartnership.org, acessed 4/2/2013
Avahi peyrierasi	Tsiazombazaha		-21.8994	47.9524		REBIOMA, www.rebioma.net, accessed 8/8/2014	274750			Andry Rajaonson & Maherisoa Ratolojanahary
Avahi ramanantsoavana	Manombo	M86B	-23.036	47.74		http://www.madagascarpartnership.org, acessed 4/2/2013
Avahi ramanantsoavana	Manombo	M89B	-23.036	47.74		http://www.madagascarpartnership.org, acessed 4/2/2013
Avahi ramanantsoavana	Manombo	M107	-23.036	47.74		http://www.madagascarpartnership.org, acessed 4/2/2013
Avahi ramanantsoavana	Manombo	M108	-23.036	47.74		http://www.madagascarpartnership.org, acessed 4/2/2013
Avahi ramanantsoavana	Manombo	M119	-23.036	47.74		http://www.madagascarpartnership.org, acessed 4/2/2013
Avahi ramanantsoavana	Manombo	M150	-23.036	47.74		http://www.madagascarpartnership.org, acessed 4/2/2013
Avahi ramanantsoavana	Manombo	M155	-23.036	47.74		http://www.madagascarpartnership.org, acessed 4/2/2013
Avahi ramanantsoavana	Manombo	M159	-23.036	47.74		http://www.madagascarpartnership.org, acessed 4/2/2013
Avahi ramanantsoavana	Manombo	MAB4.10	-23.0271	47.7295		http://www.madagascarpartnership.org, acessed 4/2/2013
Avahi ramanantsoavana	Manombo	MAB4.8	-23.0231	47.6982		http://www.madagascarpartnership.org, acessed 4/2/2013
Avahi unicolor	Antafondro (Maromiandra)	ANT5.10	-14.0486	48.2127		http://www.madagascarpartnership.org, acessed 4/2/2013
Avahi unicolor	Antafondro (Maromiandra)	ANT5.12	-14.0486	48.2127		http://www.madagascarpartnership.org, acessed 4/2/2013
Avahi unicolor	Antafondro (Maromiandra)	ANT5.8	-14.0483	48.2119		http://www.madagascarpartnership.org, acessed 4/2/2013
Avahi unicolor	Antafondro (Maromiandra)	ANT5.9	-14.0476	48.2112		http://www.madagascarpartnership.org, acessed 4/2/2013
Avahi unicolor			-14.0456	48.2231		Rakotoarison, A., S. A. Rasamison, E. Rajeriarion, D. R. Vieites & M. Vences (2010): Hypotheses on ecological interactions between the aye-aye (Daubentonia madagascariensis) and microhylid frogs of the genus Platypelis in Tsaratanana bamboo forest. – Lemur News 15: 21-23.
Avahi unicolor	Bemanevika_Andriakanala		-14.3419	48.6022	GPS	REBIOMA, www.rebioma.net, accessed 8/8/2014	233594	21/12/2007		MlleRAZAFINDRAKOTOMalalatiana&RAKOTONDRATSIMAP.H.
Avahi unicolor	Bemanevika_Matsaborimena-Matsaborimaitso		-14.3286	48.5861	GPS	REBIOMA, www.rebioma.net, accessed 8/8/2014	233593	2007-12-12		MlleRAZAFINDRAKOTOMalalatiana&RAKOTONDRATSIMAP.H.
Avahi unicolor	Bemanevika_Morapitsaka		-14.2908	48.6364	GPS	REBIOMA, www.rebioma.net, accessed 8/8/2014	233595	28/12/2007		MlleRAZAFINDRAKOTOMalalatiana&RAKOTONDRATSIMAP.H.
Avahi unicolor	Mourountsang "anorontsangana"		-13.9167	47.9167		Thalmann, U. and Geissmann, T. 2000. Distribution and geographic variation in the western woolly lemur (Avahi occidentalis) with description of a new species (A. unicolor). International Journal of Primatology. Vol. 21(6), 915-941.
Avahi unicolor	Cacamba "kakamba"		-13.75	47.95		Thalmann, U. and Geissmann, T. 2000. Distribution and geographic variation in the western woolly lemur (Avahi occidentalis) with description of a new species (A. unicolor). International Journal of Primatology. Vol. 21(6), 915-941.
Avahi unicolor	Baie d' passandava		-13.6667	48.25		Thalmann, U. and Geissmann, T. 2000. Distribution and geographic variation in the western woolly lemur (Avahi occidentalis) with description of a new species (A. unicolor). International Journal of Primatology. Vol. 21(6), 915-941.
Cheirogaleus crossleyi			-14.1006	50.0456		Andriamandranto Ravoahangy, Hubert E. Andriamaharoa, Linah A. Randrianaina, Angelos T. S. Josso, Jeannie Raharimampionona, Christopher Birkinshaw. 2008. Preliminary inventory of lemurs at ten Priority Sites for Plant Conservation. Lemur News, 13, pg. 40-43				H Hoogstraal (4523), H Hoogstraal & R Alison (4523)
Cheirogaleus crossleyi	apg		-15.4089	49.1347		David Rasolofoson, Gilbert Rakotondratsimba, Odon Rakotonirainy, Tovonanahary Rasolofoharivelo,Lucien Rakotozafy, Jonah Ratsimbazafy, Felix Ratelolahy, Valina Andriamaholy, Augustin Sarovy (2007) Le bloc forestier de Makira charnière de Lémuriens. Lemur News 12. Pg 49-53				H Hoogstraal (4513), H Hoogstraal & R Alison (4513)
Cheirogaleus crossleyi	aby		-15.1378	49.3506		David Rasolofoson, Gilbert Rakotondratsimba, Odon Rakotonirainy, Tovonanahary Rasolofoharivelo,Lucien Rakotozafy, Jonah Ratsimbazafy, Felix Ratelolahy, Valina Andriamaholy, Augustin Sarovy (2007) Le bloc forestier de Makira charnière de Lémuriens. Lemur News 12. Pg 49-53				H Hoogstraal (4450), H Hoogstraal & R Alison (4450)
Cheirogaleus major			-14.1006	50.0456		Andriamandranto Ravoahangy, Hubert E. Andriamaharoa, Linah A. Randrianaina, Angelos T. S. Josso, Jeannie Raharimampionona, Christopher Birkinshaw. 2008. Preliminary inventory of lemurs at ten Priority Sites for Plant Conservation. Lemur News, 13, pg. 40-43
Cheirogaleus major	East Madagascar		-19.4803	48.7432	GBIF	Arctos
Cheirogaleus major	Mantadia		-18.792	48.427	GBIF	Conservation International
Cheirogaleus major	Iofa		-18.702	48.467	GBIF	Conservation International				Zo Lalaina Randriarimalala Rakotobe
Cheirogaleus major	Andriantantely		-18.695	48.813	GBIF	Conservation International				H Hoogstraal (4448), H Hoogstraal & R Alison (4448)
Cheirogaleus major	Didy		-18.198	48.578	GBIF	Conservation International				Zo Lalaina Randriarimalala Rakotobe
Cheirogaleus major	Sandranantitra		-18.048	49.092	GBIF	Conservation International				H Hoogstraal (4446), H Hoogstraal & R Alison (4446)
Cheirogaleus major	lkt		-15.8186	49.5105		David Rasolofoson, Gilbert Rakotondratsimba, Odon Rakotonirainy, Tovonanahary Rasolofoharivelo,Lucien Rakotozafy, Jonah Ratsimbazafy, Felix Ratelolahy, Valina Andriamaholy, Augustin Sarovy (2007) Le bloc forestier de Makira charnière de Lémuriens. Lemur News 12. Pg 49-53				Zo Lalaina Randriarimalala Rakotobe
Cheirogaleus major	bvt		-15.4883	49.1593		David Rasolofoson, Gilbert Rakotondratsimba, Odon Rakotonirainy, Tovonanahary Rasolofoharivelo,Lucien Rakotozafy, Jonah Ratsimbazafy, Felix Ratelolahy, Valina Andriamaholy, Augustin Sarovy (2007) Le bloc forestier de Makira charnière de Lémuriens. Lemur News 12. Pg 49-53				Zo Lalaina Randriarimalala Rakotobe
Cheirogaleus major	atk		-15.4313	49.4544		David Rasolofoson, Gilbert Rakotondratsimba, Odon Rakotonirainy, Tovonanahary Rasolofoharivelo,Lucien Rakotozafy, Jonah Ratsimbazafy, Felix Ratelolahy, Valina Andriamaholy, Augustin Sarovy (2007) Le bloc forestier de Makira charnière de Lémuriens. Lemur News 12. Pg 49-53
Cheirogaleus major	apg		-15.4089	49.1347		David Rasolofoson, Gilbert Rakotondratsimba, Odon Rakotonirainy, Tovonanahary Rasolofoharivelo,Lucien Rakotozafy, Jonah Ratsimbazafy, Felix Ratelolahy, Valina Andriamaholy, Augustin Sarovy (2007) Le bloc forestier de Makira charnière de Lémuriens. Lemur News 12. Pg 49-53				Zo Lalaina Randriarimalala Rakotobe
Cheirogaleus major	adm		-15.3981	49.4514		David Rasolofoson, Gilbert Rakotondratsimba, Odon Rakotonirainy, Tovonanahary Rasolofoharivelo,Lucien Rakotozafy, Jonah Ratsimbazafy, Felix Ratelolahy, Valina Andriamaholy, Augustin Sarovy (2007) Le bloc forestier de Makira charnière de Lémuriens. Lemur News 12. Pg 49-53
Cheirogaleus major	atb		-15.3594	49.5034		David Rasolofoson, Gilbert Rakotondratsimba, Odon Rakotonirainy, Tovonanahary Rasolofoharivelo,Lucien Rakotozafy, Jonah Ratsimbazafy, Felix Ratelolahy, Valina Andriamaholy, Augustin Sarovy (2007) Le bloc forestier de Makira charnière de Lémuriens. Lemur News 12. Pg 49-53
Cheirogaleus major	mgb		-15.3111	49.5034		David Rasolofoson, Gilbert Rakotondratsimba, Odon Rakotonirainy, Tovonanahary Rasolofoharivelo,Lucien Rakotozafy, Jonah Ratsimbazafy, Felix Ratelolahy, Valina Andriamaholy, Augustin Sarovy (2007) Le bloc forestier de Makira charnière de Lémuriens. Lemur News 12. Pg 49-53
Cheirogaleus major	ajb		-15.1881	49.6141		David Rasolofoson, Gilbert Rakotondratsimba, Odon Rakotonirainy, Tovonanahary Rasolofoharivelo,Lucien Rakotozafy, Jonah Ratsimbazafy, Felix Ratelolahy, Valina Andriamaholy, Augustin Sarovy (2007) Le bloc forestier de Makira charnière de Lémuriens. Lemur News 12. Pg 49-53
Cheirogaleus major	aby		-15.1378	49.3506		David Rasolofoson, Gilbert Rakotondratsimba, Odon Rakotonirainy, Tovonanahary Rasolofoharivelo,Lucien Rakotozafy, Jonah Ratsimbazafy, Felix Ratelolahy, Valina Andriamaholy, Augustin Sarovy (2007) Le bloc forestier de Makira charnière de Lémuriens. Lemur News 12. Pg 49-53
Cheirogaleus major	bzv		-15.1157	49.8052		David Rasolofoson, Gilbert Rakotondratsimba, Odon Rakotonirainy, Tovonanahary Rasolofoharivelo,Lucien Rakotozafy, Jonah Ratsimbazafy, Felix Ratelolahy, Valina Andriamaholy, Augustin Sarovy (2007) Le bloc forestier de Makira charnière de Lémuriens. Lemur News 12. Pg 49-53
Cheirogaleus major	mnd		-14.8315	49.4604		David Rasolofoson, Gilbert Rakotondratsimba, Odon Rakotonirainy, Tovonanahary Rasolofoharivelo,Lucien Rakotozafy, Jonah Ratsimbazafy, Felix Ratelolahy, Valina Andriamaholy, Augustin Sarovy (2007) Le bloc forestier de Makira charnière de Lémuriens. Lemur News 12. Pg 49-53
Cheirogaleus major		1852´S; 4822´E	-18.8667	48.3667		Dolch, R., R. D. Hilgartner, J. N. Ndriamiary and Randriamahazo H. 2004. The grandmother of all bamboo lemurs: evidence for the occurrence of Hapalemur simus in fragmented rainforest surrounding the Torotorofotsy marshes, central eastern Madagascar. Lemur News 9: 24–26.
Cheirogaleus major	Ft Dauphin, Forest Station 8 km N of; Tanosy or Monotane		-24.9778	47.0	GBIF	Field Museum				Collector, anonymous
Cheirogaleus major	Bemangidy, Poste Manantenina, 72 km N of Ft Dauphin		-24.4	47.0	GBIF	Field Museum				Ward C. Russell, Francois Bourliere
Cheirogaleus major	Bemangidy, Poste Manantenina, 72 km N of Ft Dauphin		-24.4	47	GBIF	Field Museum				Pollen and van Dam
Cheirogaleus major	Andringitra National Park		-22.2176	46.9311		Goodman S., Rene de Roland L.A., Thorstrom R. (1998) Predation on the eastern woolly lemur (Avahi laniger) and other vertebrates by Henst's goshawk (Accipiter henstii). Lemur News 3: 14-15.
Cheirogaleus major	Ankilahila	19°42.4'S, 47° 50.1'	-19.7067	47.835		Goodman S., Rene de Roland L.A., Thorstrom R. (1998) Predation on the eastern woolly lemur (Avahi laniger) and other vertebrates by Henst's goshawk (Accipiter henstii). Lemur News 3: 14-15.
Cheirogaleus major	Mahatsinjo	19°40.8'S, 47°46.2'E	-19.68	47.77		Goodman S., Rene de Roland L.A., Thorstrom R. (1998) Predation on the eastern woolly lemur (Avahi laniger) and other vertebrates by Henst's goshawk (Accipiter henstii). Lemur News 3: 14-15.
Cheirogaleus major			-24.9333	46.9833		Lahann, P. and Dausmann, K. H. 2011. Live fast, die young: Flexibility of life history traits in the fat-tailed dwarf lemur (Cheirogaleus medius). Behavioral Ecology and Sociobiology 65, 2: 381–390. (doi:10.1007/s00265-010-1055-4)
Cheirogaleus major			-20.05	44.65		Lahann, P. and Dausmann, K. H. 2011. Live fast, die young: Flexibility of life history traits in the fat-tailed dwarf lemur (Cheirogaleus medius). Behavioral Ecology and Sociobiology 65, 2: 381–390. (doi:10.1007/s00265-010-1055-4)
Cheirogaleus major	Vohibola III, Mangatsiaka		-20.7167	51.1667		Lehman et al. 2006				H Hoogstraal (4445), H Hoogstraal & R Alison (4445)
Cheirogaleus major			-20.7167	47.4167		Lehman, S. M., Rajaonson, A. and Day, S. 2005b. Composition of the lemur community in the Vohibola III Classified Forest, SE Madagascar. Lemur News 10: 16–19.
Cheirogaleus major			-20.6922	47.4375		Lehman, S. M., Rajaonson, A. and Day, S. 2005b. Composition of the lemur community in the Vohibola III Classified Forest, SE Madagascar. Lemur News 10: 16–19.
Cheirogaleus major			-14.4375	49.7756		Lemur species Marojejy National Park and Anjanaharibe–Sud Special Reserve, Madagascar
Cheirogaleus major			-14.4366	49.7433		Lemur species Marojejy National Park and Anjanaharibe–Sud Special Reserve, Madagascar
Cheirogaleus major			-14.4344	49.7605		Lemur species Marojejy National Park and Anjanaharibe–Sud Special Reserve, Madagascar
Cheirogaleus major			-14.0442	49.7401		Lemur species Marojejy National Park and Anjanaharibe–Sud Special Reserve, Madagascar
Cheirogaleus major	140.0’S, 4825.7’		-14	48.4283		Ned Horning (2000) The Lemurs of the Northeastern Slopes of the Réserve Spéciale de Manongarivo. Lemur News 5: 30–32.
Cheirogaleus major	1358.6’S, 4825.4		-13.9767	48.4233		Ned Horning (2000) The Lemurs of the Northeastern Slopes of the Réserve Spéciale de Manongarivo. Lemur News 5: 30–32.
Cheirogaleus major	1357.7’S. 4826.0		-13.9617	48.4333		Ned Horning (2000) The Lemurs of the Northeastern Slopes of the Réserve Spéciale de Manongarivo. Lemur News 5: 30–32.
Cheirogaleus major	man		-18.7833	48.9667		Rakotonirainy EO (2001) Effets de la fragmentation de la forêt humide sur les populations d'oiseaux et de lémuriens dans le corridor Mantadia-Zahamena. Lemur News 6: 18-21.
Cheirogaleus major	And		-18.6833	48.8		Rakotonirainy EO (2001) Effets de la fragmentation de la forêt humide sur les populations d'oiseaux et de lémuriens dans le corridor Mantadia-Zahamena. Lemur News 6: 18-21.
Cheirogaleus major	san		-18.0333	49.0833		Rakotonirainy EO (2001) Effets de la fragmentation de la forêt humide sur les populations d'oiseaux et de lémuriens dans le corridor Mantadia-Zahamena. Lemur News 6: 18-21.
Cheirogaleus major	zah		-17.7333	48.9667		Rakotonirainy EO (2001) Effets de la fragmentation de la forêt humide sur les populations d'oiseaux et de lémuriens dans le corridor Mantadia-Zahamena. Lemur News 6: 18-21.
Cheirogaleus major	Anjanharibe		-15.1882	48.6143		Rasolofoson David, Rakotondratsimba Gilbert, Rakotonirainy Odon, Lucien M. A. Rakotozafy, Jonah H Ratsimbazafy, Rabetafika Lydia, Rose M Randrianarison (2003) Lémuriens des forêts humides du plateau de Makira, Maroantsetra (Madagascar). Lemur News 8: 18-19.
Cheirogaleus major	Amparihibe		-15.0353	49.584		Rasolofoson David, Rakotondratsimba Gilbert, Rakotonirainy Odon, Lucien M. A. Rakotozafy, Jonah H Ratsimbazafy, Rabetafika Lydia, Rose M Randrianarison (2003) Lémuriens des forêts humides du plateau de Makira, Maroantsetra (Madagascar). Lemur News 8: 18-19.
Cheirogaleus major	2023’37’’S	4739’11’’E	-20.3936	47.6531		Shawn M. Lehman and Jonah H. Ratsimbazafy (2001) Biological Assessment of the Fandriana Marolambo Forest Corridor. Lemur News 6: 8-9.
Cheirogaleus major	2023’25’’S	4738’04’’E	-20.3903	47.6344		Shawn M. Lehman and Jonah H. Ratsimbazafy (2001) Biological Assessment of the Fandriana Marolambo Forest Corridor. Lemur News 6: 8-9.
Cheirogaleus major	2022’58’’S	4739’57’’E	-20.3828	47.6658		Shawn M. Lehman and Jonah H. Ratsimbazafy (2001) Biological Assessment of the Fandriana Marolambo Forest Corridor. Lemur News 6: 8-9.
Cheirogaleus major	2004’35’’S	4741’27’’E	-20.0764	47.6908		Shawn M. Lehman and Jonah H. Ratsimbazafy (2001) Biological Assessment of the Fandriana Marolambo Forest Corridor. Lemur News 6: 8-9.
Cheirogaleus major	1955’02”S, 4745’21		-19.9172	47.7558		Shawn M. Lehman and Patricia C. Wright (2000) Preliminary study of the conservation status of lemur communities in the Betsakafandrika region of eastern Madagascar. Lemur News 5: 23–25.
Cheirogaleus medius	16°55'14''S; 44°24'25''E		-16.9206	44.4069		Alison Jolly, and Ethan Pride (2000) Suivi écologique des Lémuriens diurnes dans le Parc National d'Andohahela à Fort-Daup. Lemur News 5: 8–11.
Cheirogaleus medius	16°52'29''S;	44°24'28''E	-16.8747	44.4078		Alison Jolly, and Ethan Pride (2000) Suivi écologique des Lémuriens diurnes dans le Parc National d'Andohahela à Fort-Daup. Lemur News 5: 8–11.
Cheirogaleus medius	22º40’40”; 44º11’30”		-22.6778	44.1917		Andriamandranto Ravoahangy, Hubert E. Andriamaharoa, Linah A. Randrianaina, Angelos T. S. Josso, Jeannie Raharimampionona, Christopher Birkinshaw. 2008. Preliminary inventory of lemurs at ten Priority Sites for Plant Conservation. Lemur News, 13, pg. 40-43
Cheirogaleus medius	21º41’14”; 44º19’45”		-21.6872	44.3292		Andriamandranto Ravoahangy, Hubert E. Andriamaharoa, Linah A. Randrianaina, Angelos T. S. Josso, Jeannie Raharimampionona, Christopher Birkinshaw. 2008. Preliminary inventory of lemurs at ten Priority Sites for Plant Conservation. Lemur News, 13, pg. 40-43
Cheirogaleus medius	13º41’08”; 49º26’30”		-13.6856	49.4417		Andriamandranto Ravoahangy, Hubert E. Andriamaharoa, Linah A. Randrianaina, Angelos T. S. Josso, Jeannie Raharimampionona, Christopher Birkinshaw. 2008. Preliminary inventory of lemurs at ten Priority Sites for Plant Conservation. Lemur News, 13, pg. 40-43
Cheirogaleus medius	Anakakava	22°35.04'	-22.584	45.1268	5	C. Britt, C. R. Welch, A.S. Katz (1998) First release of captive-bred lemurs into their natural habitat. Lemur News (3)
Cheirogaleus medius	Canyon des Rats	22°29'	-22.4833	45.3833	4	C. Britt, C. R. Welch, A.S. Katz (1998) First release of captive-bred lemurs into their natural habitat. Lemur News (3)
Cheirogaleus medius	Ankarokaroka		-16.338	46.793	GBIF	Conservation International				Rodin M. Rasoloarison
Cheirogaleus medius	Ankarokaroka		-16.338	46.793	GBIF	Conservation International				Jutta Schmid
Cheirogaleus medius	Lac Tsimaloto		-16.229	47.143	GBIF	Conservation International
Cheirogaleus medius	Lac Tsimaloto		-16.229	47.143	GBIF	Conservation International
Cheirogaleus medius	Antsiloky		-16.227	46.963	GBIF	Conservation International				Jutta Schmid
Cheirogaleus medius	Antsiloky		-16.227	46.963	GBIF	Conservation International
Cheirogaleus medius	Ft Dauphin, Forest Station 8 km N of; Tanosy or Monotane		-24.9778	47.0	GBIF	Field Museum				Ljungqvist, Bertil
Cheirogaleus medius	Ft Dauphin, Forest Station 8 km N of; Tanosy or Monotane		-24.9778	47.0	GBIF	Field Museum				Ljungqvist, Bertil
Cheirogaleus medius	Ft Dauphin, Forest Station 8 km N of; Tanosy or Monotane		-24.9778	47.0	GBIF	Field Museum				Ljungqvist, Bertil
Cheirogaleus medius		16°28.1'S, 45°20.9'	-16.4683	45.3483		Goodman, S.M., L.A. Rene de Roland, and R. Thorstrom. 1998. Predation on the eastern woolly lemur Avahi laniger and other vertebrates by Henst’s Goshawk Accipiter henstii in Madagascar. Lemur News 3:14-15.
Cheirogaleus medius	13°06'38"S,		-13.1106	49.6986		Jean-Pierre Sorg, Forstingenieur Schweiz (1998). Organisation de la recherche forestière dans les zones sèches: un cas concret dans l’ouest de Madagascar Lemur News 3: 17-20.
Cheirogaleus medius			-16.8567	47.0251		Olivieri, G., Craul, M. & Radespiel, U. 2005. Inventaire des lémuriens dans 15 fragments de forêt de la province de Mahajanga. Lemur News 10: 11–16.
Cheirogaleus medius			-16.4083	46.9721		Olivieri, G., Craul, M. & Radespiel, U. 2005. Inventaire des lémuriens dans 15 fragments de forêt de la province de Mahajanga. Lemur News 10: 11–16.
Cheirogaleus medius			-16.0824	47.3013		Olivieri, G., Craul, M. & Radespiel, U. 2005. Inventaire des lémuriens dans 15 fragments de forêt de la province de Mahajanga. Lemur News 10: 11–16.
Cheirogaleus medius			-15.7992	47.1225		Olivieri, G., Craul, M. & Radespiel, U. 2005. Inventaire des lémuriens dans 15 fragments de forêt de la province de Mahajanga. Lemur News 10: 11–16.
Cheirogaleus medius			-15.6594	47.1197		Olivieri, G., Craul, M. & Radespiel, U. 2005. Inventaire des lémuriens dans 15 fragments de forêt de la province de Mahajanga. Lemur News 10: 11–16.
Cheirogaleus medius			-15.4984	47.4798		Olivieri, G., Craul, M. & Radespiel, U. 2005. Inventaire des lémuriens dans 15 fragments de forêt de la province de Mahajanga. Lemur News 10: 11–16.
Cheirogaleus medius			-15.4806	46.6886		Olivieri, G., Craul, M. & Radespiel, U. 2005. Inventaire des lémuriens dans 15 fragments de forêt de la province de Mahajanga. Lemur News 10: 11–16.
Cheirogaleus medius			-15.471	46.6665		Olivieri, G., Craul, M. & Radespiel, U. 2005. Inventaire des lémuriens dans 15 fragments de forêt de la province de Mahajanga. Lemur News 10: 11–16.
Cheirogaleus medius			-15.3273	47.679		Olivieri, G., Craul, M. & Radespiel, U. 2005. Inventaire des lémuriens dans 15 fragments de forêt de la province de Mahajanga. Lemur News 10: 11–16.
Cheirogaleus medius			-15.2616	48.2992		Olivieri, G., Craul, M. & Radespiel, U. 2005. Inventaire des lémuriens dans 15 fragments de forêt de la province de Mahajanga. Lemur News 10: 11–16.
Cheirogaleus medius			-15.1568	47.7351		Olivieri, G., Craul, M. & Radespiel, U. 2005. Inventaire des lémuriens dans 15 fragments de forêt de la province de Mahajanga. Lemur News 10: 11–16.
Cheirogaleus medius			-14.9414	47.7124		Olivieri, G., Craul, M. & Radespiel, U. 2005. Inventaire des lémuriens dans 15 fragments de forêt de la province de Mahajanga. Lemur News 10: 11–16.
Cheirogaleus medius			-14.8616	48.2072		Olivieri, G., Craul, M. & Radespiel, U. 2005. Inventaire des lémuriens dans 15 fragments de forêt de la province de Mahajanga. Lemur News 10: 11–16.
Cheirogaleus medius			-14.7944	47.7836		Olivieri, G., Craul, M. & Radespiel, U. 2005. Inventaire des lémuriens dans 15 fragments de forêt de la province de Mahajanga. Lemur News 10: 11–16.
Cheirogaleus medius			-14.3799	47.7573		Olivieri, G., Craul, M. & Radespiel, U. 2005. Inventaire des lémuriens dans 15 fragments de forêt de la province de Mahajanga. Lemur News 10: 11–16.
Cheirogaleus medius		1614’S; 4709’E),	-16.2333	47.15		Radespiel, U. (2001) Preliminary study on the lemur communities at three sites of dry deciduous forest in the Réserve Naturelle d'Ankarafantsika. Lemur News 6:22–24.
Cheirogaleus medius			-16.2147	46.4693		Radespiel, U. (2001) Preliminary study on the lemur communities at three sites of dry deciduous forest in the Réserve Naturelle d'Ankarafantsika. Lemur News 6:22–24.
Cheirogaleus medius			-16.5048	44.5017		Rajaonson, A., Ratolojanahary, M., Ratsimbazafy, J., Feistner, A. & King, T. 2010. Enquête préliminaire de la distribution des lémuriens de bambou dans et autour du Corridor forestier Fandriana-Vondrozo, Madagascar. Lemur News 15: 34-39.
Cheirogaleus medius	1	Ankolitsiky (S21°40.494; E44°59.605)	-21.6749	44.9934		Romule Rakotondravony, Marc Rabenandrasana (2012) Inventaire des lémuriens dans la zone de Pointe à Larée, Soanierana-Ivongo, Ré - gion Analanjirofo, Madagascar: implica - tion pour la conservation. Lemur News 16: 43-49.
Cheirogaleus medius	2	Ampanaovanatsy (S21°39.538; E45°08.718)	-21.659	45.1453		Romule Rakotondravony, Marc Rabenandrasana (2012) Inventaire des lémuriens dans la zone de Pointe à Larée, Soanierana-Ivongo, Ré - gion Analanjirofo, Madagascar: implica - tion pour la conservation. Lemur News 16: 43-49.				Jutta Schmid
Cheirogaleus medius	3	Antsoha (S21°35.759; E45°06.795)	-21.596	45.1127		Romule Rakotondravony, Marc Rabenandrasana (2012) Inventaire des lémuriens dans la zone de Pointe à Larée, Soanierana-Ivongo, Ré - gion Analanjirofo, Madagascar: implica - tion pour la conservation. Lemur News 16: 43-49.				Jutta Schmid
Cheirogaleus medius			-21.2361	45.3364		Romule Rakotondravony, Marc Rabenandrasana (2012) Inventaire des lémuriens dans la zone de Pointe à Larée, Soanierana-Ivongo, Ré - gion Analanjirofo, Madagascar: implica - tion pour la conservation. Lemur News 16: 43-49.
Cheirogaleus medius		(8) Menampandaha (S21°13.325; E45°19.513)	-21.2221	45.3252		Romule Rakotondravony, Marc Rabenandrasana (2012) Inventaire des lémuriens dans la zone de Pointe à Larée, Soanierana-Ivongo, Ré - gion Analanjirofo, Madagascar: implica - tion pour la conservation. Lemur News 16: 43-49.				Jutta Schmid
Cheirogaleus medius			-21.2183	45.3361		Romule Rakotondravony, Marc Rabenandrasana (2012) Inventaire des lémuriens dans la zone de Pointe à Larée, Soanierana-Ivongo, Ré - gion Analanjirofo, Madagascar: implica - tion pour la conservation. Lemur News 16: 43-49.
Cheirogaleus medius	1705’00’’S et 4555’57’’E)		-17.0833	45.9325		Shawn M. Lehman and Jonah H. Ratsimbazafy (2001) Biological Assessment of the Fandriana Marolambo Forest Corridor. Lemur News 6: 8-9.
Cheirogaleus medius	1704’01’’S et	4559’13’’E	-17.0669	45.9869		Shawn M. Lehman and Jonah H. Ratsimbazafy (2001) Biological Assessment of the Fandriana Marolambo Forest Corridor. Lemur News 6: 8-9.
Cheirogaleus ravus	atk		-15.4313	49.4544		David Rasolofoson, Gilbert Rakotondratsimba, Odon Rakotonirainy, Tovonanahary Rasolofoharivelo,Lucien Rakotozafy, Jonah Ratsimbazafy, Felix Ratelolahy, Valina Andriamaholy, Augustin Sarovy (2007) Le bloc forestier de Makira charnière de Lémuriens. Lemur News 12. Pg 49-53
Cheirogaleus ravus	atb		-15.3594	49.5034		David Rasolofoson, Gilbert Rakotondratsimba, Odon Rakotonirainy, Tovonanahary Rasolofoharivelo,Lucien Rakotozafy, Jonah Ratsimbazafy, Felix Ratelolahy, Valina Andriamaholy, Augustin Sarovy (2007) Le bloc forestier de Makira charnière de Lémuriens. Lemur News 12. Pg 49-53
Daubentonia madagascariensis	23º30’28”; 47º30’57”		-23.5078	47.5158		Andriamandranto Ravoahangy, Hubert E. Andriamaharoa, Linah A. Randrianaina, Angelos T. S. Josso, Jeannie Raharimampionona, Christopher Birkinshaw. 2008. Preliminary inventory of lemurs at ten Priority Sites for Plant Conservation. Lemur News, 13, pg. 40-43
Daubentonia madagascariensis	16º55’50”; 44º43’50”		-16.9306	44.7306		Andriamandranto Ravoahangy, Hubert E. Andriamaharoa, Linah A. Randrianaina, Angelos T. S. Josso, Jeannie Raharimampionona, Christopher Birkinshaw. 2008. Preliminary inventory of lemurs at ten Priority Sites for Plant Conservation. Lemur News, 13, pg. 40-43
Daubentonia madagascariensis	15º01’44”; 47º16’20”		-15.0289	47.2722		Andriamandranto Ravoahangy, Hubert E. Andriamaharoa, Linah A. Randrianaina, Angelos T. S. Josso, Jeannie Raharimampionona, Christopher Birkinshaw. 2008. Preliminary inventory of lemurs at ten Priority Sites for Plant Conservation. Lemur News, 13, pg. 40-43
Daubentonia madagascariensis			-14.1006	50.0456		Andriamandranto Ravoahangy, Hubert E. Andriamaharoa, Linah A. Randrianaina, Angelos T. S. Josso, Jeannie Raharimampionona, Christopher Birkinshaw. 2008. Preliminary inventory of lemurs at ten Priority Sites for Plant Conservation. Lemur News, 13, pg. 40-43
Daubentonia madagascariensis			-13.6856	49.4417		Andriamandranto Ravoahangy, Hubert E. Andriamaharoa, Linah A. Randrianaina, Angelos T. S. Josso, Jeannie Raharimampionona, Christopher Birkinshaw. 2008. Preliminary inventory of lemurs at ten Priority Sites for Plant Conservation. Lemur News, 13, pg. 40-43
Daubentonia madagascariensis			-13.6153	49.9986		Andriamandranto Ravoahangy, Hubert E. Andriamaharoa, Linah A. Randrianaina, Angelos T. S. Josso, Jeannie Raharimampionona, Christopher Birkinshaw. 2008. Preliminary inventory of lemurs at ten Priority Sites for Plant Conservation. Lemur News, 13, pg. 40-43
Daubentonia madagascariensis	12º46’07”; 49º01’35”		-12.7686	49.0264		Andriamandranto Ravoahangy, Hubert E. Andriamaharoa, Linah A. Randrianaina, Angelos T. S. Josso, Jeannie Raharimampionona, Christopher Birkinshaw. 2008. Preliminary inventory of lemurs at ten Priority Sites for Plant Conservation. Lemur News, 13, pg. 40-43
Daubentonia madagascariensis			-20.7544	44.153		Ausilio, E. and G. Raveloanrinoro. 1998. Les lémuriens de la région de Bemaraha: Forêts de Tsimembo, de l'Antsingy et de la région de Tsiandro. Lemur News 3:4–7.
Daubentonia madagascariensis			-19.0209	44.5131		Ausilio, E. and G. Raveloanrinoro. 1998. Les lémuriens de la région de Bemaraha: Forêts de Tsimembo, de l'Antsingy et de la région de Tsiandro. Lemur News 3:4–7.
Daubentonia madagascariensis			-18.991	44.5111		Ausilio, E. and G. Raveloanrinoro. 1998. Les lémuriens de la région de Bemaraha: Forêts de Tsimembo, de l'Antsingy et de la région de Tsiandro. Lemur News 3:4–7.
Daubentonia madagascariensis		(14 51´ 58 ´´S, 48 12´	-14.8661	48.2033		Blanchard Randrianambinina, Solofonirina Rasoloharijaona, Berthe Rakotosamimanana (2003) Inventaires des Communautés Lémuriennes dans la Réserve Spéciale de Bora au Nord-Ouest et la Forêt Domaniale de Mahilaka-Maromandia au Nord de Madagascar. Lemur News 8: 15-18.
Daubentonia madagascariensis	mahilaka	14 17´ 12´´ S, 48 13´ 38´´ E, 52 m)	-14.2867	48.2267		Blanchard Randrianambinina, Solofonirina Rasoloharijaona, Berthe Rakotosamimanana (2003) Inventaires des Communautés Lémuriennes dans la Réserve Spéciale de Bora au Nord-Ouest et la Forêt Domaniale de Mahilaka-Maromandia au Nord de Madagascar. Lemur News 8: 15-18.
Daubentonia madagascariensis	Sandranantitra		-18.048	49.092	GBIF	Conservation International	Conservation International:20:35837	1999-01-18 00:00:00.0	450 m	Zo Lalaina Randriarimalala Rakotobe
Daubentonia madagascariensis	atk		-15.4313	49.4544		David Rasolofoson, Gilbert Rakotondratsimba, Odon Rakotonirainy, Tovonanahary Rasolofoharivelo,Lucien Rakotozafy, Jonah Ratsimbazafy, Felix Ratelolahy, Valina Andriamaholy, Augustin Sarovy (2007) Le bloc forestier de Makira charnière de Lémuriens. Lemur News 12. Pg 49-53
Daubentonia madagascariensis	mgb		-15.3111	49.5034		David Rasolofoson, Gilbert Rakotondratsimba, Odon Rakotonirainy, Tovonanahary Rasolofoharivelo,Lucien Rakotozafy, Jonah Ratsimbazafy, Felix Ratelolahy, Valina Andriamaholy, Augustin Sarovy (2007) Le bloc forestier de Makira charnière de Lémuriens. Lemur News 12. Pg 49-53
Daubentonia madagascariensis	Amindrabe		-21.4036	47.3799		Enquête préliminaire de la distribution des lémuriens de bambou dans et autour du Corridor forestier Fandriana-Vondrozo, Madagascar, Andry Rajaonson1,2, Maherisoa Ratolojanahary2,Jonah Ratsimbazafy1, Anna Feistner3,Tony King2*Andry Rajaonson1,2, Maherisoa Ratolojanahary2, Jonah Ratsimbazafy1, Anna Feistner3,Tony King2* Lemur News Vol. 15, 2010
Daubentonia madagascariensis	Andringitra National Park		-22.2176	46.9311		Goodman S., Rene de Roland L.A., Thorstrom R. (1998) Predation on the eastern woolly lemur (Avahi laniger) and other vertebrates by Henst's goshawk (Accipiter henstii). Lemur News 3: 14-15.
Daubentonia madagascariensis	Ankilahila	19°42.4'S, 47° 50.1'	-19.7067	47.835		Goodman S., Rene de Roland L.A., Thorstrom R. (1998) Predation on the eastern woolly lemur (Avahi laniger) and other vertebrates by Henst's goshawk (Accipiter henstii). Lemur News 3: 14-15.
Daubentonia madagascariensis		16°28.1'S, 45°20.9'	-16.4683	45.3483		Goodman, S.M., L.A. Rene de Roland, and R. Thorstrom. 1998. Predation on the eastern woolly lemur Avahi laniger and other vertebrates by Henst’s Goshawk Accipiter henstii in Madagascar. Lemur News 3:14-15.
Daubentonia madagascariensis			-14.1511	48.9572		Hypotheses on ecological interactions	between the aye-aye (Daubentonia madagascariensis)	and microhylid frogs of the	genus Platypelis in Tsaratanana bamboo	Lemur News Vol. 15, 2010
Daubentonia madagascariensis	2107.49'S, 4732.31		-21.1248	47.5385		Irwin MT, Smith TM, Wright PC. 2000. Census of three eastern rainforest sites north of Ranomafana national park: preliminary results and implications for lemur conservation. Lemur News 5:20-22.
Daubentonia madagascariensis	2017.35'S, 4741.38'E		-20.2892	47.6897		Irwin MT, Smith TM, Wright PC. 2000. Census of three eastern rainforest sites north of Ranomafana national park: preliminary results and implications for lemur conservation. Lemur News 5:20-22.
Daubentonia madagascariensis	13°15'25"S, 49°36'38"		-13.2569	49.6106		Jean-Pierre Sorg, Forstingenieur Schweiz (1998). Organisation de la recherche forestière dans les zones sèches: un cas concret dans l’ouest de Madagascar Lemur News 3: 17-20.
Daubentonia madagascariensis	13°06'38"S,		-13.1106	49.6986		Jean-Pierre Sorg, Forstingenieur Schweiz (1998). Organisation de la recherche forestière dans les zones sèches: un cas concret dans l’ouest de Madagascar Lemur News 3: 17-20.
Daubentonia madagascariensis			-20.6922	47.4375		Lehman, S. M., Rajaonson, A. and Day, S. 2005b. Composition of the lemur community in the Vohibola III Classified Forest, SE Madagascar. Lemur News 10: 16–19.
Daubentonia madagascariensis	Vohibola III, Mangatsiaka		-20.7167	47.4167		Lehman, S. M., Rajaonson, A. and Day, S. 2006a. Edge effects and their influence on lemur density and distribution in southeast Madagascar. American Journal of Physical Anthropology 129, 2: 232–241. (doi:10.1002/ajpa.20241)
Daubentonia madagascariensis			-14.4375	49.7756		Lemur species Marojejy National Park and Anjanaharibe–Sud Special Reserve, Madagascar
Daubentonia madagascariensis			-14.4366	49.7433		Lemur species Marojejy National Park and Anjanaharibe–Sud Special Reserve, Madagascar
Daubentonia madagascariensis			-14.4344	49.7605		Lemur species Marojejy National Park and Anjanaharibe–Sud Special Reserve, Madagascar
Daubentonia madagascariensis			-14.0442	49.7401		Lemur species Marojejy National Park and Anjanaharibe–Sud Special Reserve, Madagascar
Daubentonia madagascariensis	140.0’S, 4825.7’		-14	48.4283		Ned Horning (2000) The Lemurs of the Northeastern Slopes of the Réserve Spéciale de Manongarivo. Lemur News 5: 30–32.
Daubentonia madagascariensis	1358.6’S, 4825.4		-13.9767	48.4233		Ned Horning (2000) The Lemurs of the Northeastern Slopes of the Réserve Spéciale de Manongarivo. Lemur News 5: 30–32.
Daubentonia madagascariensis			-14.8616	48.2072		Olivieri, G., Craul, M. & Radespiel, U. 2005. Inventaire des lémuriens dans 15 fragments de forêt de la province de Mahajanga. Lemur News 10: 11–16.
Daubentonia madagascariensis			-21.0333	47.3		PubMed ID 22627178	Aye-Aye (Daubentonia madagascariensis) Feeding Strategies at Ranomafana National Park, Madagascar: An Indirect Sampling Method	Timothy M. Sefczeka, Zach J. Farrisb, Patricia C. Wrightc, d
Daubentonia madagascariensis	man		-18.7833	48.9667		Rakotonirainy EO (2001) Effets de la fragmentation de la forêt humide sur les populations d'oiseaux et de lémuriens dans le corridor Mantadia-Zahamena. Lemur News 6: 18-21.
Daubentonia madagascariensis	Tvnn		-18.4167	49.7667		Rakotonirainy EO (2001) Effets de la fragmentation de la forêt humide sur les populations d'oiseaux et de lémuriens dans le corridor Mantadia-Zahamena. Lemur News 6: 18-21.
Daubentonia madagascariensis	san		-18.0333	49.0833		Rakotonirainy EO (2001) Effets de la fragmentation de la forêt humide sur les populations d'oiseaux et de lémuriens dans le corridor Mantadia-Zahamena. Lemur News 6: 18-21.
Daubentonia madagascariensis	zah		-17.7333	48.9667		Rakotonirainy EO (2001) Effets de la fragmentation de la forêt humide sur les populations d'oiseaux et de lémuriens dans le corridor Mantadia-Zahamena. Lemur News 6: 18-21.
Daubentonia madagascariensis	Montagne d'Ambatotsirongorongo_ 2 km NO d'Anena		-25.0784	46.7874		REBIOMA, www.rebioma.net, accessed 8/8/2014	277690	2005-01-30		A. Andrianarimisa_ V. Andrianjakarivelo_ Z. Rakotomalala_ M. Anjeriniaina
Daubentonia madagascariensis	Ambatotsirongorongo 2 km northwest of Anena village		-25.0767	46.7821	GPS	REBIOMA, www.rebioma.net, accessed 8/8/2014	246773			Andrianjakarivelo_V. Andrianarimisa_A
Daubentonia madagascariensis	Ivorona forest_ Tsitongambarika forest_ in Ifarantsa Commune of Ivorona Sub-prefecture		-24.8264	46.9508		REBIOMA, www.rebioma.net, accessed 8/8/2014	278164	2006-02-01		M. J. C. Ralavanirina
Daubentonia madagascariensis	Ivorona forest_ Tsitongambarika forest_ in Ifarantsa Commune of Ivorona Sub-prefecture		-24.8256	46.9497		REBIOMA, www.rebioma.net, accessed 8/8/2014	278171	2006-02-01		M. J. C. Ralavanirina
Daubentonia madagascariensis	Antsiriky forest_ Tsitongambarika forest_ in Mahatalaky Commune		-24.6892	47.0253		REBIOMA, www.rebioma.net, accessed 8/8/2014	278157	20/12/2005		M. J. C. Ralavanirina
Daubentonia madagascariensis	R?serve Naturelle Int?grale d'Andohahela_ Parcel 1_ 8 km NW Eminiminy		-24.6267	46.765		REBIOMA, www.rebioma.net, accessed 8/8/2014	277741	18/10/1995		A. T. C. Feistner & J. Schmid
Daubentonia madagascariensis	R?serve Naturelle Int?grale d'Andohahela_ Parcel 1_ 12.5 km NW Eminiminy		-24.5933	46.7383		REBIOMA, www.rebioma.net, accessed 8/8/2014	277735	18/10/1995		A. T. C. Feistner & J. Schmid
Daubentonia madagascariensis	R?serve Naturelle Int?grale d'Andohahela_ Parcel 1_ 13.5 km NW Eminiminy		-24.5833	46.735		REBIOMA, www.rebioma.net, accessed 8/8/2014	278116	18/10/1995		A. T. C. Feistner & J. Schmid
Daubentonia madagascariensis	R?serve Naturelle Int?grale d'Andohahela_ Parcel 1_ 15 km NW Eminiminy		-24.57	46.7317		REBIOMA, www.rebioma.net, accessed 8/8/2014	278122	18/10/1995		A. T. C. Feistner & J. Schmid
Daubentonia madagascariensis	Ivohibe_ Tsitongambarika forest_ near Antsotso Avaratra village		-24.5692	47.2072		REBIOMA, www.rebioma.net, accessed 8/8/2014	278145	2005-11-12		M. J. C. Ralavanirina
Daubentonia madagascariensis	R?serve Naturelle Int?grale d'Andohahela_ Parcel 1_ 20 km SE d'Andranondambo		-24.5617	46.7217		REBIOMA, www.rebioma.net, accessed 8/8/2014	278127	18/10/1995		A. T. C. Feistner & J. Schmid
Daubentonia madagascariensis	Ivohibe_ Tsitongambarika forest_ near Antsotso Avaratra village		-24.55	47.195		REBIOMA, www.rebioma.net, accessed 8/8/2014	278138	2005-11-12		M. J. C. Ralavanirina
Daubentonia madagascariensis	R?serve Naturelle Int?grale d'Andringitra_ Ambalavao_ 43 km S of Ambalavao_ junction of the Sahanivoraky and Sahavatoy rivers		-22.2278	47.0036		REBIOMA, www.rebioma.net, accessed 8/8/2014	278070	13/10/1993		S. M. Goodman_ V. Razafindratsita_ H. Sch?tz_ R. Ratsimbazafy
Daubentonia madagascariensis	R?serve Naturelle Int?grale d'Andringitra_ Ambalavao_ 40 km S of Ambalavao_ along Volotsangana River_ a tributary of the Sahavatoy River		-22.2228	46.9717		REBIOMA, www.rebioma.net, accessed 8/8/2014	278080	14/10/1993		S. M. Goodman_ V. Razafindratsita_ H. Sch?tz_ R. Ratsimbazafy
Daubentonia madagascariensis	R?serve Naturelle Int?grale d'Andringitra_ Ambalavao_ 45 km S of Ambalavao_ east bank Iantara River		-22.2222	47.0247		REBIOMA, www.rebioma.net, accessed 8/8/2014	278059	23/09/1993		S. M. Goodman_ V. Razafindratsita_ H. Sch?tz_ R. Ratsimbazafy
Daubentonia madagascariensis	R?serve Naturelle Int?grale d'Andringitra_ 38 km S of Ambalavao_ on ridge E of the Volotsangana		-22.1942	46.9711		REBIOMA, www.rebioma.net, accessed 8/8/2014	278090	22/10/1993		S. M. Goodman_ V. Razafindratsita_ H. Sch?tz_ R. Ratsimbazafy
Daubentonia madagascariensis	Couloir forestier Andringitra-Ranomafana_For?t de Manambolo_ versant Ouest de Vohipia_ 19.5 km au SO de Sendrisoa		-22.1633	47.0417		REBIOMA, www.rebioma.net, accessed 8/8/2014	278048	1999-01-12		S. M. Goodman_ V. Razafindratsita_ H. Sch?tz_ R. Ratsimbazafy
Daubentonia madagascariensis	Couloir forestier Andringitra-Ranomafana_For?t de Manambolo_ 17.5 km au SO de Sendrisoa		-22.1494	47.0236		REBIOMA, www.rebioma.net, accessed 8/8/2014	278040	22/11/1999		S. M. Goodman_ V. Razafindratsita_ H. Sch?tz_ R. Ratsimbazafy
Daubentonia madagascariensis	Couloir forestier Andringitra-Ranomafana_Vinanitelo_ au pied d'Ambodivohitra_ 15.5 km au SO de Vohitrafeno		-21.7767	47.3467		REBIOMA, www.rebioma.net, accessed 8/8/2014	278032	22/10/2000		S. M. Goodman_ V. Razafindratsita_ H. Sch?tz_ R. Ratsimbazafy
Daubentonia madagascariensis	Couloir forestier Andringitra-Ranomafana_Andrambovato_ 2 km ? l'O d'Andrambovato		-21.5117	47.41		REBIOMA, www.rebioma.net, accessed 8/8/2014	278022	2000-12-10		S. M. Goodman_ V. Razafindratsita_ H. Sch?tz_ R. Ratsimbazafy
Daubentonia madagascariensis	Amindrabe_ 5.7 km du village d'Ambendrana		-21.3874	47.3629		REBIOMA, www.rebioma.net, accessed 8/8/2014	278407	29/11/2008		A. Rajaonson_ M. Ratolojanahary_ J. Ratsimbazafy_ A. Feistner_ T. King
Daubentonia madagascariensis	Parc National de Ranomafana_ Vatoharanana_ 4 km au SO de Ranomafana (ville)		-21.29	47.4333		REBIOMA, www.rebioma.net, accessed 8/8/2014	277948	2000-02-10		S. M. Goodman_ V. Razafindratsita_ H. Sch?tz_ R. Ratsimbazafy
Daubentonia madagascariensis	For?t d'Analamay_ 10 km E du village d'Ambohimanarivo		-18.8081	48.3372		REBIOMA, www.rebioma.net, accessed 8/8/2014	278465	2009-06-01		J. M. Ralison
Daubentonia madagascariensis	For?t d'Analamay_ 9 km E du village d'Ambohimanarivo		-18.7986	48.3233		REBIOMA, www.rebioma.net, accessed 8/8/2014	278495	2009-06-01		J. M. Ralison
Daubentonia madagascariensis	For?t d'Andranomay_ 2 km NNE d'Andranomay_ 13 km SE d'Anjozorobe		-18.48	47.955		REBIOMA, www.rebioma.net, accessed 8/8/2014	277889	1996-12-01		M. R. Razanahoera
Daubentonia madagascariensis	10 km au NO d'Ambodilazana_ Sandranantitra		-18.0483	49.0917		REBIOMA, www.rebioma.net, accessed 8/8/2014	278340	1998-07-11		J. Schmid_ J. Fietz_ Z. L. R. Rakotobe
Daubentonia madagascariensis	Tampolo		-17.2705	49.4207		REBIOMA, www.rebioma.net, accessed 8/8/2014	278455	1997		D. Rakotondravony & al.
Daubentonia madagascariensis	Station foresti?re d'Anjiamangirana_ 4.5 km W du village d'Anjiamangirana		-15.1567	47.735		REBIOMA, www.rebioma.net, accessed 8/8/2014	278191	2004		J. M. Ralison
Daubentonia madagascariensis	Belambo_ 7.5 km NE du village d'Ambarijeby_ Antsohihy		-14.8867	47.7317		REBIOMA, www.rebioma.net, accessed 8/8/2014	278185	2004		J. M. Ralison
Daubentonia madagascariensis	R?serve Sp?ciale de Bora_ 30 km E de la ville d'Antsohihy		-14.8661	48.2033		REBIOMA, www.rebioma.net, accessed 8/8/2014	277633	30/05/2002		B. Randrinambinina_ S. Rasoloharijaona_ B. Rakotosamimanana
Daubentonia madagascariensis	R?serve Sp?ciale d'Anjanaharibe-Sud_ 6.5 km SSW of Befingotra		-14.755	49.505		REBIOMA, www.rebioma.net, accessed 8/8/2014	277766	16/10/1994		J. Schmid & R. Smolker
Daubentonia madagascariensis	For?t class?e de Betaolana_ 8.5 km au NO d'Ambodiangezoka		-14.5383	49.4383		REBIOMA, www.rebioma.net, accessed 8/8/2014	278095	1999-07-10		S. M. Goodman_ M. J. Raherilalao_ D. Rakotomalala_ A. P. Raselimanana_ H. Sch?tz_ V. Soarimalala
Daubentonia madagascariensis	Parc National de Marojejy_ 11 km NW Manantenina_ at the source of the Andranomifototra River		-14.4467	49.735		REBIOMA, www.rebioma.net, accessed 8/8/2014	277772	1996-04-10		E. Sterling & K. McFadden
Daubentonia madagascariensis	Parc National de Marojejy_ 10.5 km NW Manantenina_ along a tributary near the source of the Andranomifototra River		-14.44	49.7417		REBIOMA, www.rebioma.net, accessed 8/8/2014	277775	1996-04-10		E. Sterling & K. McFadden
Daubentonia madagascariensis	Parc National de Marojejy_ 11 km NW Manantenina_ Antranohofa		-14.4367	49.7417		REBIOMA, www.rebioma.net, accessed 8/8/2014	277783	1996-04-10		E. Sterling & K. McFadden
Daubentonia madagascariensis	Parc National de Marojejy_ along tributary of Manantenina River_ 8 km NW Manantenina		-14.4367	49.775		REBIOMA, www.rebioma.net, accessed 8/8/2014	277800	1996-04-10		E. Sterling & K. McFadden
Daubentonia madagascariensis	Parc National de Marojejy_ 13 km SE de Doany_ sur la cr?te entre les rivi?res Antsahaberoaka et Andranomazava		-14.4367	49.62		REBIOMA, www.rebioma.net, accessed 8/8/2014	277917	22/10/2001		S. M. Goodman_ M. J. Raherilalao_ D. Rakotomalala_ A. P. Raselimanana_ H. Sch?tz_ V. Soarimalala
Daubentonia madagascariensis	Parc National de Marojejy_ along a tributary of Manantenina River_ 10 km NW Manantenina		-14.4333	49.7617		REBIOMA, www.rebioma.net, accessed 8/8/2014	277792	1996-04-10		E. Sterling & K. McFadden
Daubentonia madagascariensis	Parc National de Marojejy_ 11.5 km SE de Doany_ ? c?t? de la Rivi?re Bemanavy		-14.4267	49.6083		REBIOMA, www.rebioma.net, accessed 8/8/2014	278112	13/10/2001		S. M. Goodman_ M. J. Raherilalao_ D. Rakotomalala_ A. P. Raselimanana_ H. Sch?tz_ V. Soarimalala
Daubentonia madagascariensis	Parc National Sahamalaza_ Anabohazo_ 5.5 km NNE du village d'Ambinda		-14.31	47.915		REBIOMA, www.rebioma.net, accessed 8/8/2014	278180	2004		J. M. Ralison
Daubentonia madagascariensis	For?t domaniale de Mahilaka_ 20 km E de Maromandia en suivant la rivi?re Andranomalaza		-14.2867	48.2272		REBIOMA, www.rebioma.net, accessed 8/8/2014	277626	30/05/2002		B. Randrinambinina_ S. Rasoloharijaona_ B. Rakotosamimanana
Daubentonia madagascariensis	Tsaratanana_ Matsabory Maiky		-14.1511	48.9572		REBIOMA, www.rebioma.net, accessed 8/8/2014	278398	2010-09-06		A. Rakotoarison_ S. A. Rasamison_ E. Rajeriarison_ D. R. Vieites_ M. Vences
Daubentonia madagascariensis	Daraina_ Analamazava		-13.2333	49.6667		REBIOMA, www.rebioma.net, accessed 8/8/2014	278372	1990-03-01		D. M. Meyers
Daubentonia madagascariensis	Daraina_ Bobankora_ Antsahalalina valley		-13.2333	49.6667		REBIOMA, www.rebioma.net, accessed 8/8/2014	278380	1990-03-01		D. M. Meyers
Daubentonia madagascariensis	Daraina_ Bekaraoka_ just NE of Daraina		-13.2333	49.6667		REBIOMA, www.rebioma.net, accessed 8/8/2014	278386	1990-03-01		D. M. Meyers
Daubentonia madagascariensis			-16.7845	49.6839		Romule Rakotondravony, Marc Rabenandrasana (2012) Inventaire des lémuriens dans la zone de Pointe à Larée, Soanierana-Ivongo, Ré - gion Analanjirofo, Madagascar: implica - tion pour la conservation. Lemur News 16: 43-49.
Daubentonia madagascariensis			-15.1987	47.7668		S.O. Connor (1996) Translocation and Introduction of Prosimians in Madagascar. Lemur News 2
Daubentonia madagascariensis			-21.2556	47.4209		Seiler M, Randriatahina GH, Schwitzer C (2012) The rapid boost of forest destruction and poaching of lemurs inside the Sahamalaza Iles Radama National Park. Lemur News 16: 28-30
Daubentonia madagascariensis	2022’58’’S	4739’57’’E	-20.3828	47.6658		Shawn M. Lehman and Jonah H. Ratsimbazafy (2001) Biological Assessment of the Fandriana Marolambo Forest Corridor. Lemur News 6: 8-9.
Daubentonia madagascariensis	2004’35’’S	4741’27’’E	-20.0764	47.6908		Shawn M. Lehman and Jonah H. Ratsimbazafy (2001) Biological Assessment of the Fandriana Marolambo Forest Corridor. Lemur News 6: 8-9.
Daubentonia madagascariensis	2003’49’’S	4740’18’’E	-20.0636	47.6717		Shawn M. Lehman and Jonah H. Ratsimbazafy (2001) Biological Assessment of the Fandriana Marolambo Forest Corridor. Lemur News 6: 8-9.
Eulemur albifrons			-14.0442	49.7401		http://www.madagascarpartnership.org, acessed 4/2/2013		between 01I1995 and 28II1995	180 m
Eulemur albifrons			-14.4366	49.7433		http://www.madagascarpartnership.org, acessed 4/2/2013		between 14X1996 and 24X1996	775 m
Eulemur albifrons			-14.4344	49.7605		http://www.madagascarpartnership.org, acessed 4/2/2013		between 16X1994 and 31X1994	875 m
Eulemur albifrons			-14.4375	49.7756		http://www.madagascarpartnership.org, acessed 4/2/2013		between 04XI1996 and 13XI1996	1625 m
Eulemur albifrons	Anjanharibe		-15.1882	49.6143		Rasolofoson David, Rakotondratsimba Gilbert, Rakotonirainy Odon, Lucien M. A. Rakotozafy, Jonah H Ratsimbazafy, Rabetafika Lydia, Rose M Randrianarison (2003) Lémuriens des forêts humides du plateau de Makira, Maroantsetra (Madagascar). Lemur News 8: 18-19.		16III1879	10 m
Eulemur albifrons	Lohanisahanta		-15.2261	49.5294		Rasolofoson David, Rakotondratsimba Gilbert, Rakotonirainy Odon, Lucien M. A. Rakotozafy, Jonah H Ratsimbazafy, Rabetafika Lydia, Rose M Randrianarison (2003) Lémuriens des forêts humides du plateau de Makira, Maroantsetra (Madagascar). Lemur News 8: 18-19.		04VI1895	50 m
Eulemur albifrons	Vohitaly		-15.4393	49.5349		Rasolofoson David, Rakotondratsimba Gilbert, Rakotonirainy Odon, Lucien M. A. Rakotozafy, Jonah H Ratsimbazafy, Rabetafika Lydia, Rose M Randrianarison (2003) Lémuriens des forêts humides du plateau de Makira, Maroantsetra (Madagascar). Lemur News 8: 18-19.		between 01II1994 and 30IV1994	60 m
Eulemur albifrons	Amparihibe		-15.0353	49.584		Rasolofoson David, Rakotondratsimba Gilbert, Rakotonirainy Odon, Lucien M. A. Rakotozafy, Jonah H Ratsimbazafy, Rabetafika Lydia, Rose M Randrianarison (2003) Lémuriens des forêts humides du plateau de Makira, Maroantsetra (Madagascar). Lemur News 8: 18-19.		01X1929	70 m
Eulemur albifrons	Ankirindro		-15.2907	49.5491		Rasolofoson David, Rakotondratsimba Gilbert, Rakotonirainy Odon, Lucien M. A. Rakotozafy, Jonah H Ratsimbazafy, Rabetafika Lydia, Rose M Randrianarison (2003) Lémuriens des forêts humides du plateau de Makira, Maroantsetra (Madagascar). Lemur News 8: 18-19.		between 01II1994 and 30IV1994	120 m
Eulemur albifrons	Makira, Anjanaharibe	Eulemur_fulvus_albifrons_19	-15.19	49.6144		Wilmé, L., Goodman, S. M. and Ganzhorn, J. U. 2006. Biogeographic evolution of Madagascar’s microendemic biota. Science 312: 1063–1065. (doi:10.1126/science.1122806)	S75	1I2005-28II2005	1180 m
Eulemur albifrons	Makira, Bevitsika O	Eulemur_fulvus_albifrons_29	-15.4917	49.1603		Wilmé, L., Goodman, S. M. and Ganzhorn, J. U. 2006. Biogeographic evolution of Madagascar’s microendemic biota. Science 312: 1063–1065. (doi:10.1126/science.1122806)	S76	1I2003-31XII2007	1450 m
Eulemur albifrons	Anjanaharibe-Sud, RS d'	Eulemur_fulvus_albifrons_30	-14.745	49.4617		Wilmé, L., Goodman, S. M. and Ganzhorn, J. U. 2006. Biogeographic evolution of Madagascar’s microendemic biota. Science 312: 1063–1065. (doi:10.1126/science.1122806)	S77	1I2003-31XII2007	1450 m
Eulemur albifrons	Anjanaharibe-Sud, RS d'	Eulemur_fulvus_albifrons_31	-14.7417	49.4417		Wilmé, L., Goodman, S. M. and Ganzhorn, J. U. 2006. Biogeographic evolution of Madagascar’s microendemic biota. Science 312: 1063–1065. (doi:10.1126/science.1122806)	S77	1I2003-31XII2007	1450 m
Eulemur albifrons	Tampina (Gare)	Eulemur_fulvus_albifrons_5	-18.5167	49.2833		Wilmé, L., Goodman, S. M. and Ganzhorn, J. U. 2006. Biogeographic evolution of Madagascar’s microendemic biota. Science 312: 1063–1065. (doi:10.1126/science.1122806)	AMNH-170779	1IX2002-30IX2002	150 m
Eulemur albifrons	Bidia, For?t Class?e	Eulemur_fulvus_albifrons_18	-16.9358	48.7694		Wilmé, L., Goodman, S. M. and Ganzhorn, J. U. 2006. Biogeographic evolution of Madagascar’s microendemic biota. Science 312: 1063–1065. (doi:10.1126/science.1122806)	S74	2XII2004-31XII2004	20 m
Eulemur albifrons	Masoala, Andranobe	Eulemur_fulvus_albifrons_16	-15.6833	49.9556		Wilmé, L., Goodman, S. M. and Ganzhorn, J. U. 2006. Biogeographic evolution of Madagascar’s microendemic biota. Science 312: 1063–1065. (doi:10.1126/science.1122806)	S72	1XI2004-1XII2004	20 m
Eulemur albifrons	Haute Rantabe, For?t Class?e	Eulemur_fulvus_albifrons_17	-15.675	49.375		Wilmé, L., Goodman, S. M. and Ganzhorn, J. U. 2006. Biogeographic evolution of Madagascar’s microendemic biota. Science 312: 1063–1065. (doi:10.1126/science.1122806)	S73	2X2004-31X2004	20 m
Eulemur albifrons	Maroantsetra, 20 km SW	Eulemur_fulvus_albifrons_4	-15.5333	49.6167		Wilmé, L., Goodman, S. M. and Ganzhorn, J. U. 2006. Biogeographic evolution of Madagascar’s microendemic biota. Science 312: 1063–1065. (doi:10.1126/science.1122806)	AMNH-100591	1XI2000-31I2001	20 m
Eulemur albifrons	Maroantsetra, 2 days NE	Eulemur_fulvus_albifrons_2	-15.2667	50.05		Wilmé, L., Goodman, S. M. and Ganzhorn, J. U. 2006. Biogeographic evolution of Madagascar’s microendemic biota. Science 312: 1063–1065. (doi:10.1126/science.1122806)	AMNH-100559; BMNH-ZD.1935.1.8.92	1IX2001-30IX2001	20 m
Eulemur albifrons	Anjanaharibe-Sud (W)	Eulemur_fulvus_albifrons_15	-14.7833	49.4417		Wilmé, L., Goodman, S. M. and Ganzhorn, J. U. 2006. Biogeographic evolution of Madagascar’s microendemic biota. Science 312: 1063–1065. (doi:10.1126/science.1122806)	S71	1VIII2004-31VIII2004	20 m
Eulemur albifrons	Andapa, 1 day W	Eulemur_fulvus_albifrons_3	-14.6833	49.4167		Wilmé, L., Goodman, S. M. and Ganzhorn, J. U. 2006. Biogeographic evolution of Madagascar’s microendemic biota. Science 312: 1063–1065. (doi:10.1126/science.1122806)	AMNH-100587; MNHN-Mamm-RAL1005	1IX2001-30IX2001	20 m
Eulemur albifrons	Betaolana, For?t de (1200 m)	Eulemur_fulvus_albifrons_13	-14.5433	49.425		Wilmé, L., Goodman, S. M. and Ganzhorn, J. U. 2006. Biogeographic evolution of Madagascar’s microendemic biota. Science 312: 1063–1065. (doi:10.1126/science.1122806)	S71	1VI2004-30VI2004	20 m
Eulemur albifrons	Betaolana, For?t de (875 m)	Eulemur_fulvus_albifrons_12	-14.5383	49.4383		Wilmé, L., Goodman, S. M. and Ganzhorn, J. U. 2006. Biogeographic evolution of Madagascar’s microendemic biota. Science 312: 1063–1065. (doi:10.1126/science.1122806)	S71	1V2004-31V2004	20 m
Eulemur albifrons	Marojejy, 13.0 km SE Doany	Eulemur_fulvus_albifrons_14	-14.4367	49.62		Wilmé, L., Goodman, S. M. and Ganzhorn, J. U. 2006. Biogeographic evolution of Madagascar’s microendemic biota. Science 312: 1063–1065. (doi:10.1126/science.1122806)	S71	1VII2004-31VII2004	20 m
Eulemur albifrons	Marojejy, 11.5 km SE Doany	Eulemur_fulvus_albifrons_11	-14.4267	49.6083		Wilmé, L., Goodman, S. M. and Ganzhorn, J. U. 2006. Biogeographic evolution of Madagascar’s microendemic biota. Science 312: 1063–1065. (doi:10.1126/science.1122806)	S71	1IX2004-1X2004	20 m
Eulemur albifrons	Marojejy, 775m (SMG 2)	Eulemur_fulvus_albifrons_34	-14.4333	49.795		Wilmé, L., Goodman, S. M. and Ganzhorn, J. U. 2006. Biogeographic evolution of Madagascar’s microendemic biota. Science 312: 1063–1065. (doi:10.1126/science.1122806)	S78	1I2003-31XII2007	250 m
Eulemur albifrons	Makira, Bevitsika N	Eulemur_fulvus_albifrons_28	-15.4811	49.1614		Wilmé, L., Goodman, S. M. and Ganzhorn, J. U. 2006. Biogeographic evolution of Madagascar’s microendemic biota. Science 312: 1063–1065. (doi:10.1126/science.1122806)	S76	2I2006-9I2006	282 m
Eulemur albifrons	Makira, Bevitsika M	Eulemur_fulvus_albifrons_27	-15.4864	49.1667		Wilmé, L., Goodman, S. M. and Ganzhorn, J. U. 2006. Biogeographic evolution of Madagascar’s microendemic biota. Science 312: 1063–1065. (doi:10.1126/science.1122806)	S76	2I2006-9I2006	300 m
Eulemur albifrons	Makira, Amparihimolengy L	Eulemur_fulvus_albifrons_26	-15.4056	49.1364		Wilmé, L., Goodman, S. M. and Ganzhorn, J. U. 2006. Biogeographic evolution of Madagascar’s microendemic biota. Science 312: 1063–1065. (doi:10.1126/science.1122806)	S76	11XII2005-19XII2005	302 m
Eulemur albifrons	Makira, Amparihibe	Eulemur_fulvus_albifrons_24	-15.0353	49.5842		Wilmé, L., Goodman, S. M. and Ganzhorn, J. U. 2006. Biogeographic evolution of Madagascar’s microendemic biota. Science 312: 1063–1065. (doi:10.1126/science.1122806)	S75	20XII2005-30XII2005	340 m
Eulemur albifrons	Sahivo forest	Eulemur_fulvus_albifrons_8	-17.8833	49.1667		Wilmé, L., Goodman, S. M. and Ganzhorn, J. U. 2006. Biogeographic evolution of Madagascar’s microendemic biota. Science 312: 1063–1065. (doi:10.1126/science.1122806)	S69	1IX2002-30IX2002	350 m
Eulemur albifrons	Antanamalaza	Eulemur_fulvus_albifrons_7	-17.8333	49.1833		Wilmé, L., Goodman, S. M. and Ganzhorn, J. U. 2006. Biogeographic evolution of Madagascar’s microendemic biota. Science 312: 1063–1065. (doi:10.1126/science.1122806)	S69	1III2002-31III2002	350 m
Eulemur albifrons	Masoala, Antafononana	Eulemur_fulvus_albifrons_35	-15.7422	50.1828		Wilmé, L., Goodman, S. M. and Ganzhorn, J. U. 2006. Biogeographic evolution of Madagascar’s microendemic biota. Science 312: 1063–1065. (doi:10.1126/science.1122806)	S79	1I2003-31XII2007	350 m
Eulemur albifrons	Maroantsetra, 40 km NW	Eulemur_fulvus_albifrons_1	-15.2833	49.5667		Wilmé, L., Goodman, S. M. and Ganzhorn, J. U. 2006. Biogeographic evolution of Madagascar’s microendemic biota. Science 312: 1063–1065. (doi:10.1126/science.1122806)	AMNH-100558/63; BMNH-ZD.1935.1.8.89/90; MNHN-Mamm-1932.3275	1IX2001-30IX2001	350 m
Eulemur albifrons	Makira, Sahantaha	Eulemur_fulvus_albifrons_22	-15.2258	49.5294		Wilmé, L., Goodman, S. M. and Ganzhorn, J. U. 2006. Biogeographic evolution of Madagascar’s microendemic biota. Science 312: 1063–1065. (doi:10.1126/science.1122806)	S75	30I2005-19II2005	350 m
Eulemur albifrons	Anjanaharibe-Sud (W)	Eulemur_fulvus_albifrons_10	-14.765	49.4317		Wilmé, L., Goodman, S. M. and Ganzhorn, J. U. 2006. Biogeographic evolution of Madagascar’s microendemic biota. Science 312: 1063–1065. (doi:10.1126/science.1122806)	S71	1III2003-30VI2003	350 m
Eulemur albifrons	Marojejy, 1625m (SMG 4)	Eulemur_fulvus_albifrons_33	-14.44	49.7417		Wilmé, L., Goodman, S. M. and Ganzhorn, J. U. 2006. Biogeographic evolution of Madagascar’s microendemic biota. Science 312: 1063–1065. (doi:10.1126/science.1122806)	S78	1I2003-31XII2007	350 m
Eulemur albifrons	Makira, Vohitaly	Eulemur_fulvus_albifrons_23	-15.4392	49.5344		Wilmé, L., Goodman, S. M. and Ganzhorn, J. U. 2006. Biogeographic evolution of Madagascar’s microendemic biota. Science 312: 1063–1065. (doi:10.1126/science.1122806)	S75	20XII2005-30XII2005	420 m
Eulemur albifrons	Masoala, Manosona	Eulemur_fulvus_albifrons_37	-15.7833	50.2333		Wilmé, L., Goodman, S. M. and Ganzhorn, J. U. 2006. Biogeographic evolution of Madagascar’s microendemic biota. Science 312: 1063–1065. (doi:10.1126/science.1122806)	S79	1I2003-31XII2007	450 m
Eulemur albifrons	Makira, Beventro	Eulemur_fulvus_albifrons_21	-15.4011	49.4358		Wilmé, L., Goodman, S. M. and Ganzhorn, J. U. 2006. Biogeographic evolution of Madagascar’s microendemic biota. Science 312: 1063–1065. (doi:10.1126/science.1122806)	S75	30I2005-19II2005	450 m
Eulemur albifrons	Makira, Ankirindro	Eulemur_fulvus_albifrons_20	-15.2903	49.5475		Wilmé, L., Goodman, S. M. and Ganzhorn, J. U. 2006. Biogeographic evolution of Madagascar’s microendemic biota. Science 312: 1063–1065. (doi:10.1126/science.1122806)	S75	30I2005-19II2005	450 m
Eulemur albifrons	Anjanaharibe-Sud, RS d'	Eulemur_fulvus_albifrons_32	-14.755	49.505		Wilmé, L., Goodman, S. M. and Ganzhorn, J. U. 2006. Biogeographic evolution of Madagascar’s microendemic biota. Science 312: 1063–1065. (doi:10.1126/science.1122806)	S77	1I2003-31XII2007	450 m
Eulemur albifrons	Masoala, Antsahamanara	Eulemur_fulvus_albifrons_36	-15.3	50.2333		Wilmé, L., Goodman, S. M. and Ganzhorn, J. U. 2006. Biogeographic evolution of Madagascar’s microendemic biota. Science 312: 1063–1065. (doi:10.1126/science.1122806)	S79	1I2003-31XII2007	550 m
Eulemur albifrons	Marotandrano, RS	Eulemur_fulvus_albifrons_9	-16.2836	48.7992		Wilmé, L., Goodman, S. M. and Ganzhorn, J. U. 2006. Biogeographic evolution of Madagascar’s microendemic biota. Science 312: 1063–1065. (doi:10.1126/science.1122806)	S70	1III2003-30VI2003	750 m
Eulemur albifrons	Sambava	Eulemur_fulvus_albifrons_40	-14.2667	50.1667		Wilmé, L., Goodman, S. M. and Ganzhorn, J. U. 2006. Biogeographic evolution of Madagascar’s microendemic biota. Science 312: 1063–1065. (doi:10.1126/science.1122806)	ZMB-5643	1I2003-31XII2007	750 m
Eulemur albifrons	Masoala, Ambery	Eulemur_fulvus_albifrons_38	-15.4	50.4333		Wilmé, L., Goodman, S. M. and Ganzhorn, J. U. 2006. Biogeographic evolution of Madagascar’s microendemic biota. Science 312: 1063–1065. (doi:10.1126/science.1122806)	S79	1I2003-31XII2007	850 m
Eulemur albifrons	Makira, Amparihimolengy K	Eulemur_fulvus_albifrons_25	-15.4089	49.1469		Wilmé, L., Goodman, S. M. and Ganzhorn, J. U. 2006. Biogeographic evolution of Madagascar’s microendemic biota. Science 312: 1063–1065. (doi:10.1126/science.1122806)	S76	11XII2005-19XII2005	87 m
Eulemur cinereiceps	Manombo		-23.0333	47.7167	E047:43:00.0, S23:02:00.0, 70 m	AMNH-100561/70/649, MNHN-Mamm-1962.2786		between 18X1995 and 28X1995	440 m
Eulemur cinereiceps	Manombo		-23.0333	47.7167	E047:43:00.0, S23:02:00.0, 70 m	AMNH-100562		between 27XI1995 and 05XII1995	1875 m
Eulemur cinereiceps	Vondrozo, 20 km W		-22.8167	47.15	E047:09:00.0, S22:49:00.0, 600 m	AMNH-100564, MNHN-Mamm-1932.3287		01XII1948	350 m
Eulemur cinereiceps	Vondrozo, 20 km W		-22.8167	47.15	E047:09:00.0, S22:49:00.0, 600 m	AMNH-100565/8/73/602, BMNH-ZD.1935.1.8.107, MNHN-Mamm-1932.3290/1962.2783		between 23IX1993 and 04X1993	720 m
Eulemur cinereiceps	Vondrozo, 20 km W		-22.8167	47.15	E047:09:00.0, S22:49:00.0, 600 m	AMNH-100575/6, BMNH-ZD.1935.1.8.103, MNHN- Mamm-1932.3288/91/5/1962.2775/7		between 22XI1999 and 30XI1999	1300 m
Eulemur cinereiceps	Vondrozo, 20 km W		-22.8167	47.15	E047:09:00.0, S22:49:00.0, 600 m	AMNH-100579, BMNH-ZD.1935.1.8.105, MNHN- Mamm-1932.3302/1962.2781		between 01XII1999 and 08XII1999	1600 m
Eulemur cinereiceps	Vondrozo, 20 km W		-22.8167	47.15	E047:09:00.0, S22:49:00.0, 600 m	AMNH-100580, BMNH-ZD.1935.1.8.111		Before 01I1947	550 m
Eulemur cinereiceps	Vondrozo, 20 km W		-22.8167	47.15	E047:09:00.0, S22:49:00.0, 600 m	AMNH-100581, BMNH-ZD.1935.1.8.104/10, MNHN-Mamm-1932.3297/1962.2787		between 07XI1995 and 17XI1995	1200 m
Eulemur cinereiceps	Vondrozo, 20 km W		-22.8167	47.15	E047:09:00.0, S22:49:00.0, 600 m	AMNH-100818, BMNH-ZD.1935.1.8.102/8		between 01VI1932 and 30VI1932	92 m
Eulemur cinereiceps	Agnalazaha, MBG 2		-23.1669	47.7342	E047:44:03.0, S23:10:01.0, 20 m	Andriamaharoa, H., Birkinshaw, C. and Reza, L. 2010. Day-time feeding ecology of Eulemur cinereiceps in the Agnalazaha Forest, Mahabo-Mananivo, Madagascar. Madagascar Conservation & Development 5, 1: 55–63.		between 27VII2004 and 11VIII2004	23 m
Eulemur cinereiceps	Agnalazaha, MBG 2		-23.1669	47.7342	E047:44:03.0, S23:10:01.0, 20 m	Andriamaharoa, H., Birkinshaw, C. and Reza, L. 2010. Day-time feeding ecology of Eulemur cinereiceps in the Agnalazaha Forest, Mahabo-Mananivo, Madagascar. Madagascar Conservation & Development 5, 1: 55–63.		09VI2004	47 m
Eulemur cinereiceps	Agnalazaha, MBG 2		-23.1669	47.7342	E047:44:03.0, S23:10:01.0, 20 m	Andriamaharoa, H., Birkinshaw, C. and Reza, L. 2010. Day-time feeding ecology of Eulemur cinereiceps in the Agnalazaha Forest, Mahabo-Mananivo, Madagascar. Madagascar Conservation & Development 5, 1: 55–63.		between 24XI1999 and 23XII1999	88 m
Eulemur cinereiceps	Agnalazaha, MBG 1		-23.1858	47.7164	E047:42:59.0, S23:11:09.0, 20 m	Andriamaharoa, H., Birkinshaw, C. and Reza, L. 2010. Day-time feeding ecology of Eulemur cinereiceps in the Agnalazaha Forest, Mahabo-Mananivo, Madagascar. Madagascar Conservation & Development 5, 1: 55–63.		between 24VIII2003 and 06IX2003	121 m
Eulemur cinereiceps	Ankarabolava Agnakatrika		-23.5125	47.4917	E047:29:30.0, S23:30:45.0, 30 m	Andriamaharoa, H., Birkinshaw, C. and Reza, L. 2010. Day-time feeding ecology of Eulemur cinereiceps in the Agnalazaha Forest, Mahabo-Mananivo, Madagascar. Madagascar Conservation & Development 5, 1: 55–63.		between 15IX2004 and 01X2004	131 m
Eulemur cinereiceps	Agnalazaha, MBG 2		-23.1669	47.7342	E047:44:03.0, S23:10:01.0, 20 m	Andriamaharoa, H., Birkinshaw, C. and Reza, L. 2010. Day-time feeding ecology of Eulemur cinereiceps in the Agnalazaha Forest, Mahabo-Mananivo, Madagascar. Madagascar Conservation & Development 5, 1: 55–63.		between 24XI1999 and 23XII1999	160 m
Eulemur cinereiceps	Agnalazaha, MBG 2		-23.1669	47.7342	E047:44:03.0, S23:10:01.0, 20 m	Andriamaharoa, H., Birkinshaw, C. and Reza, L. 2010. Day-time feeding ecology of Eulemur cinereiceps in the Agnalazaha Forest, Mahabo-Mananivo, Madagascar. Madagascar Conservation & Development 5, 1: 55–63.		between 01IX2004 and 12IX2004	168 m
Eulemur cinereiceps	Agnalazaha, MBG 1		-23.1858	47.7164	E047:42:59.0, S23:11:09.0, 20 m	Andriamaharoa, H., Birkinshaw, C. and Reza, L. 2010. Day-time feeding ecology of Eulemur cinereiceps in the Agnalazaha Forest, Mahabo-Mananivo, Madagascar. Madagascar Conservation & Development 5, 1: 55–63.		17IV1951	200 m
Eulemur cinereiceps	Agnalazaha, MBG 2		-23.1669	47.7342	E047:44:03.0, S23:10:01.0, 20 m	Andriamaharoa, H., Birkinshaw, C. and Reza, L. 2010. Day-time feeding ecology of Eulemur cinereiceps in the Agnalazaha Forest, Mahabo-Mananivo, Madagascar. Madagascar Conservation & Development 5, 1: 55–63.		between 24XI1999 and 23XII1999	440 m
Eulemur cinereiceps	Agnalazaha, MBG 2		-23.1669	47.7342	E047:44:03.0, S23:10:01.0, 20 m	Andriamaharoa, H., Birkinshaw, C. and Reza, L. 2010. Day-time feeding ecology of Eulemur cinereiceps in the Agnalazaha Forest, Mahabo-Mananivo, Madagascar. Madagascar Conservation & Development 5, 1: 55–63.		between 04XII1998 and 10XII1998	530 m
Eulemur cinereiceps	Agnalazaha, MBG 1		-23.1858	47.7164	E047:42:59.0, S23:11:09.0, 20 m	Andriamaharoa, H., Birkinshaw, C. and Reza, L. 2010. Day-time feeding ecology of Eulemur cinereiceps in the Agnalazaha Forest, Mahabo-Mananivo, Madagascar. Madagascar Conservation & Development 5, 1: 55–63.		After 01I1986	557 m
Eulemur cinereiceps	Agnalazaha, MBG 2		-23.1669	47.7342	E047:44:03.0, S23:10:01.0, 20 m	Andriamaharoa, H., Birkinshaw, C. and Reza, L. 2010. Day-time feeding ecology of Eulemur cinereiceps in the Agnalazaha Forest, Mahabo-Mananivo, Madagascar. Madagascar Conservation & Development 5, 1: 55–63.		between 18I1999 and 24I1999	600 m
Eulemur cinereiceps	Agnalazaha, MBG 1		-23.1858	47.7164	E047:42:59.0, S23:11:09.0, 20 m	Andriamaharoa, H., Birkinshaw, C. and Reza, L. 2010. Day-time feeding ecology of Eulemur cinereiceps in the Agnalazaha Forest, Mahabo-Mananivo, Madagascar. Madagascar Conservation & Development 5, 1: 55–63.		between 28II1999 and 06III1999	785 m
Eulemur cinereiceps	Agnalazaha, MBG 1		-23.1858	47.7164	E047:42:59.0, S23:11:09.0, 20 m	Andriamaharoa, H., Birkinshaw, C. and Reza, L. 2010. Day-time feeding ecology of Eulemur cinereiceps in the Agnalazaha Forest, Mahabo-Mananivo, Madagascar. Madagascar Conservation & Development 5, 1: 55–63.		between 05VII1999 and 02IX1999	900 m
Eulemur cinereiceps	Agnalazaha, MBG 1		-23.1858	47.7164	E047:42:59.0, S23:11:09.0, 20 m	Andriamaharoa, H., Birkinshaw, C. and Reza, L. 2010. Day-time feeding ecology of Eulemur cinereiceps in the Agnalazaha Forest, Mahabo-Mananivo, Madagascar. Madagascar Conservation & Development 5, 1: 55–63.		between 05III2003 and 14XI2003	900 m
Eulemur cinereiceps	Agnalazaha, MBG 2		-23.1669	47.7342	E047:44:03.0, S23:10:01.0, 20 m	Andriamaharoa, H., Birkinshaw, C. and Reza, L. 2010. Day-time feeding ecology of Eulemur cinereiceps in the Agnalazaha Forest, Mahabo-Mananivo, Madagascar. Madagascar Conservation & Development 5, 1: 55–63.		01XII1998	910 m
Eulemur cinereiceps	Agnalazaha, MBG 1		-23.1858	47.7164	E047:42:59.0, S23:11:09.0, 20 m	Andriamaharoa, H., Birkinshaw, C. and Reza, L. 2010. Day-time feeding ecology of Eulemur cinereiceps in the Agnalazaha Forest, Mahabo-Mananivo, Madagascar. Madagascar Conservation & Development 5, 1: 55–63.		20IX1950	1020 m
Eulemur cinereiceps	Agnalazaha, MBG 2		-23.1669	47.7342	E047:44:03.0, S23:10:01.0, 20 m	Andriamaharoa, H., Birkinshaw, C. and Reza, L. 2010. Day-time feeding ecology of Eulemur cinereiceps in the Agnalazaha Forest, Mahabo-Mananivo, Madagascar. Madagascar Conservation & Development 5, 1: 55–63.		between 19X1999 and 03XI1999	1223 m
Eulemur cinereiceps	Agnalazaha, MBG 1		-23.1858	47.7164	E047:42:59.0, S23:11:09.0, 20 m	Andriamaharoa, H., Birkinshaw, C. and Reza, L. 2010. Day-time feeding ecology of Eulemur cinereiceps in the Agnalazaha Forest, Mahabo-Mananivo, Madagascar. Madagascar Conservation & Development 5, 1: 55–63.		between 07III1999 and 15III1999	1240 m
Eulemur cinereiceps	Agnalazaha, MBG 1		-23.1858	47.7164	E047:42:59.0, S23:11:09.0, 20 m	Andriamaharoa, H., Birkinshaw, C. and Reza, L. 2010. Day-time feeding ecology of Eulemur cinereiceps in the Agnalazaha Forest, Mahabo-Mananivo, Madagascar. Madagascar Conservation & Development 5, 1: 55–63.		After 01I1986	1400 m
Eulemur cinereiceps	Agnalazaha, MBG 2		-23.1669	47.7342	E047:44:03.0, S23:10:01.0, 20 m	Andriamaharoa, H., Birkinshaw, C. and Reza, L. 2010. Day-time feeding ecology of Eulemur cinereiceps in the Agnalazaha Forest, Mahabo-Mananivo, Madagascar. Madagascar Conservation & Development 5, 1: 55–63.		between 20XI1998 and 01XII1998	1400 m
Eulemur cinereiceps	Agnalazaha, MBG 2		-23.1669	47.7342	E047:44:03.0, S23:10:01.0, 20 m	Andriamaharoa, H., Birkinshaw, C. and Reza, L. 2010. Day-time feeding ecology of Eulemur cinereiceps in the Agnalazaha Forest, Mahabo-Mananivo, Madagascar. Madagascar Conservation & Development 5, 1: 55–63.		between 14I1999 and 22I1999	1400 m
Eulemur cinereiceps	Agnalazaha, MBG 1		-23.1858	47.7164	E047:42:59.0, S23:11:09.0, 20 m	Andriamaharoa, H., Birkinshaw, C. and Reza, L. 2010. Day-time feeding ecology of Eulemur cinereiceps in the Agnalazaha Forest, Mahabo-Mananivo, Madagascar. Madagascar Conservation & Development 5, 1: 55–63.		between 06XII1997 and 17XII1997	1450 m
Eulemur cinereiceps	Agnalazaha, MBG 2		-23.1669	47.7342	E047:44:03.0, S23:10:01.0, 20 m	Andriamaharoa, H., Birkinshaw, C. and Reza, L. 2010. Day-time feeding ecology of Eulemur cinereiceps in the Agnalazaha Forest, Mahabo-Mananivo, Madagascar. Madagascar Conservation & Development 5, 1: 55–63.		between 06I1999 and 14I1999	1550 m
Eulemur cinereiceps	Agnalazaha, MBG 1		-23.1858	47.7164	E047:42:59.0, S23:11:09.0, 20 m	Andriamaharoa, H., Birkinshaw, C. and Reza, L. 2010. Day-time feeding ecology of Eulemur cinereiceps in the Agnalazaha Forest, Mahabo-Mananivo, Madagascar. Madagascar Conservation & Development 5, 1: 55–63.		between 16III1999 and 22III1999	1600 m
Eulemur cinereiceps			-23.5078	47.5158		Andriamandranto Ravoahangy, Hubert E. Andriamaharoa, Linah A. Randrianaina, Angelos T. S. Josso, Jeannie Raharimampionona, Christopher Birkinshaw. 2008. Preliminary inventory of lemurs at ten Priority Sites for Plant Conservation. Lemur News, 13, pg. 40-43		23II1947	10 m
Eulemur cinereiceps	Agnalazaha, MBG 1		-23.1858	47.7164	E047:42:59.0, S23:11:09.0, 20 m	Birkinshaw, C. R., Ravoahangy, A. and Andriamaharoa, H. E. 2007. Lemur records at priority sites for plant conservation. Lemur News 12: 35–36.		between 01III1999 and 31III1999	150 m
Eulemur cinereiceps	Agnalazaha, MBG 2		-23.1669	47.7342	E047:44:03.0, S23:10:01.0, 20 m	Birkinshaw, C. R., Ravoahangy, A. and Andriamaharoa, H. E. 2007. Lemur records at priority sites for plant conservation. Lemur News 12: 35–36.		03V1931	680 m
Eulemur cinereiceps	Vondrozo, 20 km W		-22.8167	47.15	E047:09:00.0, S22:49:00.0, 600 m	BMNH-ZD.1935.1.8.101, MNHN-Mamm- 1932.3296/1962.2776		29IX1931	100 m
Eulemur cinereiceps	Vondrozo, 20 km W		-22.8167	47.15	E047:09:00.0, S22:49:00.0, 600 m	BMNH-ZD.1935.1.8.106, MNHN-Mamm-1962.2780		between 05X1993 and 13X1993	810 m
Eulemur cinereiceps	Vondrozo, 20 km W		-22.8167	47.15	E047:09:00.0, S22:49:00.0, 600 m	BMNH-ZD.1935.1.8.109		04VI1988	50 m
Eulemur cinereiceps	Manombo		-23.0333	47.7167	E047:43:00.0, S23:02:00.0, 70 m	BMNH-ZD.1935.1.8.112, MNHN-Mamm- 1932.3289/92/9		between 28X1995 and 07XI1995	810 m
Eulemur cinereiceps	Manombo		-23.0333	47.7167	E047:43:00.0, S23:02:00.0, 70 m	BMNH-ZD.1935.1.8.113		between 17XI1995 and 27XI1995	1500 m
Eulemur cinereiceps	Ampasy, E Andringitra		-22.2829	47.0871	E047:05:13.4, S22:16:58.5, 0 m	Delmore, K. E. 2009. Maintenance of stability in the Andringitra brown lemur hybrid zone. M.A. thesis, University of Calgary, Calgary, Alberta, Canada.e et al. 2009		between 04VII2003 and 20VII2003	16 m
Eulemur cinereiceps	Ranomena Masakafatsy		-22.5198	47.2089	E047:12:32.0, S22:31:11.2, 0 m	Delmore, K. E. 2009. Maintenance of stability in the Andringitra brown lemur hybrid zone. M.A. thesis, University of Calgary, Calgary, Alberta, Canada.e et al. 2009		between 14VIII2004 and 28VIII2004	36 m
Eulemur cinereiceps	Ankorabe, SE Andringitra		-22.3561	47.127	E047:07:37.1, S22:21:21.8, 0 m	Delmore, K. E. 2009. Maintenance of stability in the Andringitra brown lemur hybrid zone. M.A. thesis, University of Calgary, Calgary, Alberta, Canada.e et al. 2009		between 10V2003 and 23V2003	122 m
Eulemur cinereiceps	Ambohitsara, SE Andringitra		-22.4186	47.1791	E047:10:44.7, S22:25:07.1, 0 m	Delmore, K. E. 2009. Maintenance of stability in the Andringitra brown lemur hybrid zone. M.A. thesis, University of Calgary, Calgary, Alberta, Canada.e et al. 2009		between 12IX2003 and 29IX2003	145 m
Eulemur cinereiceps	amp		-22.2829	47.0871		Delmore, K.E.; M.F. Keller; E.E. Louis Jr.; S.E. Johnson. 2009. Rapid primatological surveys of the Andringitra forest corridors: direct observation of the greater bamboo lemur (Prolemur simus). . Lemur News 14: 49-52.		between 21VII2001 and 27VII2001	50 m
Eulemur cinereiceps	sar		-22.4186	47.1791		Delmore, K.E.; M.F. Keller; E.E. Louis Jr.; S.E. Johnson. 2009. Rapid primatological surveys of the Andringitra forest corridors: direct observation of the greater bamboo lemur (Prolemur simus). . Lemur News 14: 49-52.		After 01I1986	150 m
Eulemur cinereiceps	ran		-22.5198	47.2089		Delmore, K.E.; M.F. Keller; E.E. Louis Jr.; S.E. Johnson. 2009. Rapid primatological surveys of the Andringitra forest corridors: direct observation of the greater bamboo lemur (Prolemur simus). . Lemur News 14: 49-52.		between 25VII1998 and 24VIII1998	350 m
Eulemur cinereiceps	ank		-22.3561	47.127		Delmore, K.E.; M.F. Keller; E.E. Louis Jr.; S.E. Johnson. 2009. Rapid primatological surveys of the Andringitra forest corridors: direct observation of the greater bamboo lemur (Prolemur simus). . Lemur News 14: 49-52.		between 06II1998 and 16II1998	480 m
Eulemur cinereiceps	Manombo, RS 90 m		-23.0075	47.7186	E047:43:07.0, S23:00:27.0, 60 m	Hobinjatovo, T., Zaonarivelo, J. R., Ralainasolo, F. B., Rambinintsoa, A., Randriamanana, J. C., Brenneman, R. A. and Louis Jr., E. E. 2007. Rapid survey of white-collared brown lemurs (Eulemur albocollaris) in three forest fragments in southeastern Madagascar. Lemur News 12: 21–24.		After 01I1986	500 m
Eulemur cinereiceps	Agnalazaha, FC Mahabo		-23.1867	47.7186	E047:43:07.0, S23:11:12.0, 50 m	Hobinjatovo, T., Zaonarivelo, J. R., Ralainasolo, F. B., Rambinintsoa, A., Randriamanana, J. C., Brenneman, R. A. and Louis Jr., E. E. 2007. Rapid survey of white-collared brown lemurs (Eulemur albocollaris) in three forest fragments in southeastern Madagascar. Lemur News 12: 21–24.		After 01I1986	550 m
Eulemur cinereiceps	Manombo, For?t Class?e		-23.0208	47.6939	E047:41:38.0, S23:01:15.0, 80 m	Hobinjatovo, T., Zaonarivelo, J. R., Ralainasolo, F. B., Rambinintsoa, A., Randriamanana, J. C., Brenneman, R. A. and Louis Jr., E. E. 2007. Rapid survey of white-collared brown lemurs (Eulemur albocollaris) in three forest fragments in southeastern Madagascar. Lemur News 12: 21–24.		29V1940	900 m
Eulemur cinereiceps			-22.2189	47.0197		Jean-Pierre Sorg, Forstingenieur Schweiz (1998). Organisation de la recherche forestière dans les zones sèches: un cas concret dans l’ouest de Madagascar Lemur News 3: 17-20.		between 01VI1997 and 31VII1997	425 m
Eulemur cinereiceps			-22.1956	47.0325		Jean-Pierre Sorg, Forstingenieur Schweiz (1998). Organisation de la recherche forestière dans les zones sèches: un cas concret dans l’ouest de Madagascar Lemur News 3: 17-20.		between 01VI1997 and 31VII1997	525 m
Eulemur cinereiceps			-22.7956	47.1886		Jean-Pierre Sorg, Forstingenieur Schweiz (1998). Organisation de la recherche forestière dans les zones sèches: un cas concret dans l’ouest de Madagascar Lemur News 3: 17-20.		19VII1929	600 m
Eulemur cinereiceps			-22.4353	47.2294		Jean-Pierre Sorg, Forstingenieur Schweiz (1998). Organisation de la recherche forestière dans les zones sèches: un cas concret dans l’ouest de Madagascar Lemur News 3: 17-20.		between 01IV1999 and 30IX1999	700 m
Eulemur cinereiceps	Evendra forest		-22.4433	47.2294	E047:13:46.0, S22:26:36.0, 425 m	Johnson, S. E. and Wyner, Y. 2000. Notes of the biogeography of Eulemur fulvus albocollaris. Lemur News 5: 25–28.		between 01II1999 and 28II1999	315 m
Eulemur cinereiceps	Korokoto		-22.1956	47.0322	E047:01:56.0, S22:11:44.0, 700 m	Johnson, S. E. and Wyner, Y. 2000. Notes of the biogeography of Eulemur fulvus albocollaris. Lemur News 5: 25–28.		between 01III1999 and 31III1999	350 m
Eulemur cinereiceps	Vevembe		-22.8061	47.1842	E047:11:03.0, S22:48:22.0, 525 m	Johnson, S. E. and Wyner, Y. 2000. Notes of the biogeography of Eulemur fulvus albocollaris. Lemur News 5: 25–28.		between 10XI1997 and 20XI1997	1000 m
Eulemur cinereiceps	Vondrozo, 20 km W		-22.8167	47.15	E047:09:00.0, S22:49:00.0, 600 m	MNHN-Mamm-1932.3294		between 14X1993 and 21X1993	1210 m
Eulemur cinereiceps	Vondrozo, 20 km W		-22.8167	47.15	E047:09:00.0, S22:49:00.0, 600 m	MNHN-Mamm-1932.3298		between 01VII1928 and 31VII1928	50 m
Eulemur cinereiceps			-23.0208	47.6939		Rakotoarison, A., S. A. Rasamison, E. Rajeriarion, D. R. Vieites & M. Vences (2010): Hypotheses on ecological interactions between the aye-aye (Daubentonia madagascariensis) and microhylid frogs of the genus Platypelis in Tsaratanana bamboo forest. – Lemur News 15: 21-23.		08XI1930	50 m
Eulemur cinereiceps			-23.01	47.7272		Rakotoarison, A., S. A. Rasamison, E. Rajeriarion, D. R. Vieites & M. Vences (2010): Hypotheses on ecological interactions between the aye-aye (Daubentonia madagascariensis) and microhylid frogs of the genus Platypelis in Tsaratanana bamboo forest. – Lemur News 15: 21-23.		26IX1930	250 m
Eulemur cinereiceps			-23.1867	47.7186		Rakotoarison, A., S. A. Rasamison, E. Rajeriarion, D. R. Vieites & M. Vences (2010): Hypotheses on ecological interactions between the aye-aye (Daubentonia madagascariensis) and microhylid frogs of the genus Platypelis in Tsaratanana bamboo forest. – Lemur News 15: 21-23.		17X1930	1000 m
Eulemur cinereiceps	Manombo, Sahamahitsy		-23.0333	47.7167	E047:43:00.0, S23:02:00.0, 70 m	Ralainasolo et al. 2005Ralainasolo, F. B., Ratsimbazafy, H. J., Jeannoda, V. V. & Letsara, R. 2005. Etude comportementale et nutritionnelle de Varecia variegata variegata dans la forêt de Manombo, Madagascar. Lemur News 10: 22–25.		Before 01I1891	50 m
Eulemur cinereiceps	Manombo, Sahamahitsy		-23.0333	47.7167	E047:43:00.0, S23:02:00.0, 70 m	Ralainasolo, F. B., Ratsimbazafy, H. J., Jeannoda, V. V. & Letsara, R. 2005. Etude comportementale et nutritionnelle de Varecia variegata variegata dans la forêt de Manombo, Madagascar. Lemur News 10: 22–25.		between 01II1921 and 28II1921	650 m
Eulemur cinereiceps	Manombo, RS		-23.0333	47.7333	E047:44:00.0, S23:02:00.0, 70 m	Ratsimbazafy, J. H., Ramarosandratana, H. V. and Zaonarivelo, R. J. 2002. How do Blackand-white Ruffed lemurs still survice in a highly disturbed habitat? Lemur News 7: 7–10. et al. 2002		between 01III1999 and 31III1999	750 m
Eulemur cinereiceps	Vohipaho S		-23.5078	47.5158	E047:30:57.0, S23:30:28.0, 50 m	Ravoahangy, A., Andriamaharoa, H. E., Randrianaina, L. A., Josso, A. T. S., Raharimampionona, J. and Birkinshaw, C. 2008. Preliminary inventory of lemurs at ten priority sites for plant conservation. Lemur News 13: 40–43.		between 12VI1999 and 25VI1999	150 m
Eulemur cinereiceps	Vohipaho N		-23.4575	47.5044	E047:30:16.0, S23:27:27.0, 150 m	Ravoahangy, A., Andriamaharoa, H. E., Randrianaina, L. A., Josso, A. T. S., Raharimampionona, J. and Birkinshaw, C. 2008. Preliminary inventory of lemurs at ten priority sites for plant conservation. Lemur News 13: 40–43.		between 24XI1999 and 23XII1999	440 m
Eulemur cinereiceps	Andringitra, RNI (810 m)		-22.2278	47.0036	E047:00:13.0, S22:13:40.0, 810 m	Sterling, E. J. and M. G. Ramaroson. 1996. Rapid assessment of the primate fauna of the eastern slopes of the Rèserve Naturelle Intégrale d’Andringitra, Madagascar. In: A Floral and Faunal Inventory of the Eastern Slopes of the Rèserve Naturelle Intégrale d’Andringitra, Madagascar, with Reference to Elevational Variation, S. M. Goodman (ed.). Fieldiana Zoology, new series 85: 293–305.		between 01I1989 and 31XII1992	20 m
Eulemur cinereiceps	Andringitra, RNI (1210 m)		-22.2228	46.9717	E046:58:18.0, S22:13:22.0, 1210 m	Sterling, E. J. and M. G. Ramaroson. 1996. Rapid assessment of the primate fauna of the eastern slopes of the Rèserve Naturelle Intégrale d’Andringitra, Madagascar. In: A Floral and Faunal Inventory of the Eastern Slopes of the Rèserve Naturelle Intégrale d’Andringitra, Madagascar, with Reference to Elevational Variation, S. M. Goodman (ed.). Fieldiana Zoology, new series 85: 293–305.		between 01I1989 and 31XII1992	20 m
Eulemur cinereiceps	Andringitra, RNI (edge, 720 m)		-22.2222	47.0247	E047:01:29.0, S22:13:20.0, 720 m	Sterling, E. J. and M. G. Ramaroson. 1996. Rapid assessment of the primate fauna of the eastern slopes of the Rèserve Naturelle Intégrale d’Andringitra, Madagascar. In: A Floral and Faunal Inventory of the Eastern Slopes of the Rèserve Naturelle Intégrale d’Andringitra, Madagascar, with Reference to Elevational Variation, S. M. Goodman (ed.). Fieldiana Zoology, new series 85: 293–305.		between 18VI2000 and 26VI2000	1540 m
Eulemur cinereiceps	Vondrozo, 20 km W	Eulemur_fulvus_albocollaris_2	-22.8167	47.15		Wilmé, L., Goodman, S. M. and Ganzhorn, J. U. 2006. Biogeographic evolution of Madagascar’s microendemic biota. Science 312: 1063–1065. (doi:10.1126/science.1122806)	AMNH-100564; MNHN-Mamm-1932.3287	1X2007-31X2007	12 m
Eulemur cinereiceps	Korokoto	Eulemur_fulvus_albocollaris_3	-22.1956	47.0322		Wilmé, L., Goodman, S. M. and Ganzhorn, J. U. 2006. Biogeographic evolution of Madagascar’s microendemic biota. Science 312: 1063–1065. (doi:10.1126/science.1122806)	S18	1XI2007-30XI2007	12 m
Eulemur cinereiceps	Vevembe	Eulemur_fulvus_albocollaris_4	-22.7956	47.1886		Wilmé, L., Goodman, S. M. and Ganzhorn, J. U. 2006. Biogeographic evolution of Madagascar’s microendemic biota. Science 312: 1063–1065. (doi:10.1126/science.1122806)	S18	1VI2007-31VIII2007	150 m
Eulemur cinereiceps	Evendra forest	Eulemur_fulvus_albocollaris_5	-22.4353	47.2294		Wilmé, L., Goodman, S. M. and Ganzhorn, J. U. 2006. Biogeographic evolution of Madagascar’s microendemic biota. Science 312: 1063–1065. (doi:10.1126/science.1122806)	S18	1VIII2007-31VIII2007	50 m
Eulemur cinereiceps	Andringitra, RNI (edge, 720 m)	Eulemur_fulvus_albocollaris_8	-22.2222	47.0247		Wilmé, L., Goodman, S. M. and Ganzhorn, J. U. 2006. Biogeographic evolution of Madagascar’s microendemic biota. Science 312: 1063–1065. (doi:10.1126/science.1122806)	S21	5V2010-8V2010	550 m
Eulemur cinereiceps	Andringitra, RNI (810 m)	Eulemur_fulvus_albocollaris_6	-22.2278	47.0036		Wilmé, L., Goodman, S. M. and Ganzhorn, J. U. 2006. Biogeographic evolution of Madagascar’s microendemic biota. Science 312: 1063–1065. (doi:10.1126/science.1122806)	S21	3V2010-6V2010	710 m
Eulemur cinereiceps	Andringitra, RNI (1210 m)	Eulemur_fulvus_albocollaris_7	-22.2228	46.9717		Wilmé, L., Goodman, S. M. and Ganzhorn, J. U. 2006. Biogeographic evolution of Madagascar’s microendemic biota. Science 312: 1063–1065. (doi:10.1126/science.1122806)	S21	8V2010-10V2010	750 m
Eulemur cinereiceps	Manombo	Eulemur_fulvus_albocollaris_1	-23.0333	47.7167		Wilmé, L., Goodman, S. M. and Ganzhorn, J. U. 2006. Biogeographic evolution of Madagascar’s microendemic biota. Science 312: 1063–1065. (doi:10.1126/science.1122806)	AMNH-100561/70/649; MNHN-Mamm-1962.2786	1I2003-31XII2007	850 m
Eulemur collaris	Eminiminy		-24.6833	46.8167	E046:49:00.0, S24:41:00.0, 100 m	AMNH-170749/50/2		between 15VI2003 and 30XI2003	904 m
Eulemur collaris	Eminiminy		-24.6833	46.8167	E046:49:00.0, S24:41:00.0, 100 m	AMNH-170755		between 15VI2003 and 30XI2003	1224 m
Eulemur collaris	Eminiminy		-24.6833	46.8167	E046:49:00.0, S24:41:00.0, 100 m	AMNH-170756/7/8/9		between 15VI2003 and 30XI2003	1054 m
Eulemur collaris	Eminiminy		-24.6833	46.8167	E046:49:00.0, S24:41:00.0, 100 m	AMNH-170760/3		between 15VII1999 and 23VII1999	1150 m
Eulemur collaris	Eminiminy		-24.6833	46.8167	E046:49:00.0, S24:41:00.0, 100 m	AMNH-170764/5/7		between 19VII2003 and 19IX2003	884 m
Eulemur collaris	Eminiminy		-24.6833	46.8167	E046:49:00.0, S24:41:00.0, 100 m	AMNH-170768		14XI1993	1050 m
Eulemur collaris	Eminiminy		-24.6833	46.8167	E046:49:00.0, S24:41:00.0, 100 m	AMNH-170771		between 01I2000 and 31XII2004	1400 m
Eulemur collaris	Vohisampa, For?t de		-25.08	46.7617	E046:45:42.0, S25:04:48.0, 450 m	Andrianarimisa, A., Andrianjakarivelo, V., Rakotomalala, Z. & Anjeriniaina, M. 2009. Vertébrés terrestres des fragments forestiers de la Montagne d’Ambatotsirongorongo, site dans le Système des Aires Protégées de Madagascar de la Région Anosy, Tolagnaro. Malagasy Nature 2: 30–51.		between 01IX1969 and 31VIII1974	50 m
Eulemur collaris	Ambatotsirongorongo, For?t d'		-25.0772	46.7817	E046:46:54.0, S25:04:38.0, 350 m	Andrianarimisa, A., Andrianjakarivelo, V., Rakotomalala, Z. & Anjeriniaina, M. 2009. Vertébrés terrestres des fragments forestiers de la Montagne d’Ambatotsirongorongo, site dans le Système des Aires Protégées de Madagascar de la Région Anosy, Tolagnaro. Malagasy Nature 2: 30–51.		between 01IX1969 and 31VIII1974	200 m
Eulemur collaris	Grand Lavasoa, 450 m		-25.0889	46.7508	E046:45:03.0, S25:05:20.0, 450 m	Andrianarimisa, A., Andrianjakarivelo, V., Rakotomalala, Z. & Anjeriniaina, M. 2009. Vertébrés terrestres des fragments forestiers de la Montagne d’Ambatotsirongorongo, site dans le Système des Aires Protégées de Madagascar de la Région Anosy, Tolagnaro. Malagasy Nature 2: 30–51.		between 01IX1969 and 31VIII1974	500 m
Eulemur collaris	Mandena, M3-M4		-24.9596	47.0289	E047:01:44.0, S24:57:34.6, 20 m	Donati, G., Ramanamanjato, J.-B., Ravoahangy, A. M. and Vincelette, M. 2008. Translocation as a conservation measure for an endangered species in the littoral forest of southeastern Madagascar: The case of Eulemur collaris. In: Biodiversity, Ecology and Conservation of Littoral Ecosystems in Southeastern Madagascar, Tolagnaro (Fort Dauphin). J. U. Ganzhorn, S. M. Goodman and M. Vincelette (eds.),…		between 01I1916 and 31XII1916	5 m
Eulemur collaris	Mandena, M15-M16		-24.9566	46.9977	E046:59:51.6, S24:57:23.7, 20 m	Donati, G., Ramanamanjato, J.-B., Ravoahangy, A. M. and Vincelette, M. 2008. Translocation as a conservation measure for an endangered species in the littoral forest of southeastern Madagascar: The case of Eulemur collaris. In: Biodiversity, Ecology and Conservation of Littoral Ecosystems in Southeastern Madagascar, Tolagnaro (Fort Dauphin). J. U. Ganzhorn, S. M. Goodman and M. Vincelette (eds.),…		between 01V1928 and 31V1928	5 m
Eulemur collaris	Mandena, M3-M4		-24.9596	47.0289	E047:01:44.0, S24:57:34.6, 20 m	Donati, G., Ramanamanjato, J.-B., Ravoahangy, A. M. and Vincelette, M. 2008. Translocation as a conservation measure for an endangered species in the littoral forest of southeastern Madagascar: The case of Eulemur collaris. In: Biodiversity, Ecology and Conservation of Littoral Ecosystems in Southeastern Madagascar, Tolagnaro (Fort Dauphin). J. U. Ganzhorn, S. M. Goodman and M. Vincelette (eds.),…		14IX1940	30 m
Eulemur collaris	Mandena, M15-M16		-24.9566	46.9977	E046:59:51.6, S24:57:23.7, 20 m	Donati, G., Ramanamanjato, J.-B., Ravoahangy, A. M. and Vincelette, M. 2008. Translocation as a conservation measure for an endangered species in the littoral forest of southeastern Madagascar: The case of Eulemur collaris. In: Biodiversity, Ecology and Conservation of Littoral Ecosystems in Southeastern Madagascar, Tolagnaro (Fort Dauphin). J. U. Ganzhorn, S. M. Goodman and M. Vincelette (eds.),…		12XII1911	650 m
Eulemur collaris	Andohahela, (I. 1200 m)		-24.5833	46.735	E046:44:06.0, S24:35:00.0, 1200 m	Feistner ATC, Schmid J (1999) Lemurs of the Réserve Naturelle Intégrale d´Andohahela, Madagascar. In: Goodman, S. M. (Ed.), A Floral and Faunal Inventory of the Réserve Naturelle Intégrale d´Andohahela, Madagascar: With Reference to Elevational Variation, 94. Fieldiana: Zoology, New Series, pp. 269-283		between 01IX1969 and 31VIII1974	50 m
Eulemur collaris	Andohahela, (I. 810 m)		-24.5972	46.7411	E046:44:28.0, S24:35:50.0, 810 m	Feistner ATC, Schmid J (1999) Lemurs of the Réserve Naturelle Intégrale d´Andohahela, Madagascar. In: Goodman, S. M. (Ed.), A Floral and Faunal Inventory of the Réserve Naturelle Intégrale d´Andohahela, Madagascar: With Reference to Elevational Variation, 94. Fieldiana: Zoology, New Series, pp. 269-283		between 04IX2000 and 08IX2000	150 m
Eulemur collaris	Andohahela, (I. 440 m)		-24.63	46.765	E046:45:54.0, S24:37:48.0, 440 m	Feistner ATC, Schmid J (1999) Lemurs of the Réserve Naturelle Intégrale d´Andohahela, Madagascar. In: Goodman, S. M. (Ed.), A Floral and Faunal Inventory of the Réserve Naturelle Intégrale d´Andohahela, Madagascar: With Reference to Elevational Variation, 94. Fieldiana: Zoology, New Series, pp. 269-283		between 15IX2000 and 19IX2000	151 m
Eulemur collaris	Andohahela, (I. 1500 m)		-24.57	46.7317	E046:43:54.0, S24:34:12.0, 1500 m	Feistner ATC, Schmid J (1999) Lemurs of the Réserve Naturelle Intégrale d´Andohahela, Madagascar. In: Goodman, S. M. (Ed.), A Floral and Faunal Inventory of the Réserve Naturelle Intégrale d´Andohahela, Madagascar: With Reference to Elevational Variation, 94. Fieldiana: Zoology, New Series, pp. 269-283		between 01IX1969 and 31VIII1974	200 m
Eulemur collaris	Andohahela, (I. 1875 m)		-24.5633	46.7206	E046:43:14.0, S24:33:48.0, 1875 m	Feistner ATC, Schmid J (1999) Lemurs of the Réserve Naturelle Intégrale d´Andohahela, Madagascar. In: Goodman, S. M. (Ed.), A Floral and Faunal Inventory of the Réserve Naturelle Intégrale d´Andohahela, Madagascar: With Reference to Elevational Variation, 94. Fieldiana: Zoology, New Series, pp. 269-283		between 19II1997 and 24II1997	220 m
Eulemur collaris	Manantenina, Bemangidy		-24.5731	47.1989	E047:11:56.0, S24:34:23.0, 350 m	FMNH-M.085139, USNM-317960		between 29VIII2000 and 17IX2000	725 m
Eulemur collaris	Manafiafy, Sainte Luce		-24.803	47.1449	E047:08:41.5, S24:48:10.7, 20 m	Ganzhorn, J. U. 1998b. Progress report on the QMM faunal studies: lemurs in the littoral forest of southeast Madagascar. Lemur News 3: 22–23.		between 11II1997 and 17II1997	230 m
Eulemur collaris	Mandena Forest		-24.9435	47.1062	E047:06:22.4, S24:56:36.6, 20 m	Ganzhorn, J. U. 1998b. Progress report on the QMM faunal studies: lemurs in the littoral forest of southeast Madagascar. Lemur News 3: 22–23.		between 03II1997 and 09II1997	255 m
Eulemur collaris	Manambolo, For?t de (1600 m)		-22.1664	47.0414	E047:02:29.0, S22:09:59.0, 1600 m	Goodman SM, Rasolonandrasana BPN. 2001. Elevational zonation of birds, insectivores, rodents and primates on the slopes of the Andtingitra Massif, Madagascar. Journal of Natural History 35:285-305.		10III1931	150 m
Eulemur collaris	Manambolo, For?t de (1300 m)		-22.1467	47.0236	E047:01:25.0, S22:08:48.0, 1300 m	Goodman SM, Rasolonandrasana BPN. 2001. Elevational zonation of birds, insectivores, rodents and primates on the slopes of the Andtingitra Massif, Madagascar. Journal of Natural History 35:285-305.		11XI1929	350 m
Eulemur collaris	Ananalava forest		-24.2306	47.3111	E047:18:40.0, S24:13:50.0, 50 m	In litt.		between 16XI1998 and 22XI1998	960 m
Eulemur collaris		(23?22.4' S, 46?28.2' E	-23.3733	46.47		Irwin MT, Samonds KE, Raharison JL (2001) A biological inventory of the lemur community of Réserve Spéciale de Kalambatritra, south-central Madagascar. Lemur News 6:24-28.		between 09I2000 and 17I2000	1500 m
Eulemur collaris	Kalambatritra, Ambalabe		-23.3614	46.4678	E046:28:04.0, S23:21:41.0, 1540 m	Irwin, M. T., Samonds, K. E. and Raharison, J.-L. 2001. A biological inventory of the lemur community of Réserve Spéciale de Kalambatritra, south-central Madagascar. Lemur News 6: 24–28.		25VIII1929	650 m
Eulemur collaris	Mandena, littoral forests		-24.9435	47.1062	E047:06:22.4, S24:56:36.6, 12 m	Kesch, K. 2009 (2010). Allomothering and allonursing behaviour in collared lemurs (Eulemur collaris). Lemur News 14: 52–53.		between 01I1990 and 31XII2001	687 m
Eulemur collaris	Mandena, littoral forests		-24.9435	47.1062	E047:06:22.4, S24:56:36.6, 12 m	Kesch, K. 2009 (2010). Allomothering and allonursing behaviour in collared lemurs (Eulemur collaris). Lemur News 14: 52–53.		between 01I1990 and 31XII2001	695 m
Eulemur collaris	Manangotry, For?t de		-24.7333	46.8583	E046:51:30.0, S24:44:00.0, 550 m	MCZ-44886/7/8/9/90/1/5120		between 24VII2000 and 20VIII2000	550 m
Eulemur collaris	Fanjahira, valley of		-24.9	46.8833	E046:53:00.0, S24:54:00.0, 92 m	MCZ-44892/3		between 19VII2003 and 19IX2003	1186 m
Eulemur collaris	Ranomafana S, For?t de		-24.5	47	E047:00:00.0, S24:30:00.0, 50 m	MCZ-44895/6		between 28VII2003 and 10VIII2003	15 m
Eulemur collaris	Manafiafy, Sainte Luce S9		-24.7641	47.175	E047:10:30.0, S24:45:50.6, 20 m	Norscia, I., Ramanamanjato, J. B. and Ganzhorn, J. U. 2012. Feeding patterns and dietary profile of nocturnal Southern woolly lemurs (Avahi meridionalis) in Southeast Madagascar. International Journal of Primatology 33, 1: 150–167. (doi:10.1007/s10764-011-9562-3)		between 01IX1969 and 31VIII1974	10 m
Eulemur collaris	Manafiafy, Sainte Luce S9		-24.7641	47.175	E047:10:30.0, S24:45:50.6, 20 m	Norscia, I., Ramanamanjato, J. B. and Ganzhorn, J. U. 2012. Feeding patterns and dietary profile of nocturnal Southern woolly lemurs (Avahi meridionalis) in Southeast Madagascar. International Journal of Primatology 33, 1: 150–167. (doi:10.1007/s10764-011-9562-3)		between 01IX1969 and 31VIII1974	50 m
Eulemur collaris	Manafiafy, Sainte Luce S9		-24.7641	47.175	E047:10:30.0, S24:45:50.6, 20 m	Norscia, I., Ramanamanjato, J. B. and Ganzhorn, J. U. 2012. Feeding patterns and dietary profile of nocturnal Southern woolly lemurs (Avahi meridionalis) in Southeast Madagascar. International Journal of Primatology 33, 1: 150–167. (doi:10.1007/s10764-011-9562-3)		between 01IX1969 and 31VIII1974	50 m
Eulemur collaris	Manafiafy, Sainte Luce S9		-24.7641	47.175	E047:10:30.0, S24:45:50.6, 20 m	Norscia, I., Ramanamanjato, J. B. and Ganzhorn, J. U. 2012. Feeding patterns and dietary profile of nocturnal Southern woolly lemurs (Avahi meridionalis) in Southeast Madagascar. International Journal of Primatology 33, 1: 150–167. (doi:10.1007/s10764-011-9562-3)		between 01IX1969 and 31VIII1974	100 m
Eulemur collaris	Manafiafy, Sainte Luce S9		-24.7641	47.175	E047:10:30.0, S24:45:50.6, 20 m	Norscia, I., Ramanamanjato, J. B. and Ganzhorn, J. U. 2012. Feeding patterns and dietary profile of nocturnal Southern woolly lemurs (Avahi meridionalis) in Southeast Madagascar. International Journal of Primatology 33, 1: 150–167. (doi:10.1007/s10764-011-9562-3)		between 01IX1969 and 31VIII1974	100 m
Eulemur collaris	Manafiafy, Sainte Luce S9		-24.7641	47.175	E047:10:30.0, S24:45:50.6, 20 m	Norscia, I., Ramanamanjato, J. B. and Ganzhorn, J. U. 2012. Feeding patterns and dietary profile of nocturnal Southern woolly lemurs (Avahi meridionalis) in Southeast Madagascar. International Journal of Primatology 33, 1: 150–167. (doi:10.1007/s10764-011-9562-3)		between 01IX1969 and 31VIII1974	110 m
Eulemur collaris	Manafiafy, Sainte Luce S9		-24.7641	47.175	E047:10:30.0, S24:45:50.6, 20 m	Norscia, I., Ramanamanjato, J. B. and Ganzhorn, J. U. 2012. Feeding patterns and dietary profile of nocturnal Southern woolly lemurs (Avahi meridionalis) in Southeast Madagascar. International Journal of Primatology 33, 1: 150–167. (doi:10.1007/s10764-011-9562-3)		between 01IX1969 and 31VIII1974	200 m
Eulemur collaris	Manafiafy, Sainte Luce S9		-24.7641	47.175	E047:10:30.0, S24:45:50.6, 20 m	Norscia, I., Ramanamanjato, J. B. and Ganzhorn, J. U. 2012. Feeding patterns and dietary profile of nocturnal Southern woolly lemurs (Avahi meridionalis) in Southeast Madagascar. International Journal of Primatology 33, 1: 150–167. (doi:10.1007/s10764-011-9562-3)		between 01IX1969 and 31VIII1974	200 m
Eulemur collaris	Midongy du Sud		-23.6586	47.0564	E047:03:23.0, S23:39:31.0, 1000 m	Rabenandrasana, M. N. 1998d. Rapport de mission du Projet ZICOMA. Visite ornithologique de la Forêt Classée d’Ankeniheny (Moramanga) du 18 au 24 Janvier 1998. Unpublished report to ZICOMA.		between 30V2002 and 08VI2002	142 m
Eulemur collaris	Beakora Forest (ValBio)		-23.5331	46.5339	E046:32:02.0, S23:31:59.0, 1180 m	Rabeson, P., Randrianarisata, D., Rasabo, P., Andrianoely, D., Razafindrakoto, G., Razafindraibe, D., Rasabo, L. and Wright, P. C. 2006. Surveys for lemurs and biodiversity in the Beakora Forest southeast of Kalambatritra Reserve, Madagascar. Lemur News 11: 5–9.		between 01IX1969 and 31VIII1974	50 m
Eulemur collaris	Maliorano, Marovato		-23.475	47.0667	E047:04:00.0, S23:28:30.0, 710 m	Rakotonirina, L., Rajaonson, A., Ratolojanahary, T., Rafalimandimby, J., Fanomezantsoa, P., Ramahefasoa, B., Rasolofoharivelo, T., Ravaloharimanitra, M., Ratsimbazafy, J., Dolch, R. and King, T. 2011. New distributional records and conservation implications for the Critically Endangered Greater bamboo lemur Prolemur simus. Folia Primatologica 82: 118–129. (doi:10.1159/000330910)		between 01I1990 and 31XII2001	601 m
Eulemur collaris	Maliorano, Antanimora		-23.4958	47.0958	E047:05:45.0, S23:29:45.0, 750 m	Rakotonirina, L., Rajaonson, A., Ratolojanahary, T., Rafalimandimby, J., Fanomezantsoa, P., Ramahefasoa, B., Rasolofoharivelo, T., Ravaloharimanitra, M., Ratsimbazafy, J., Dolch, R. and King, T. 2011. New distributional records and conservation implications for the Critically Endangered Greater bamboo lemur Prolemur simus. Folia Primatologica 82: 118–129. (doi:10.1159/000330910)		between 01I1990 and 31XII2001	813 m
Eulemur collaris	Vohimary, Ambalavero		-23.1542	47.2083	E047:12:30.0, S23:09:15.0, 550 m	Rakotonirina, L., Rajaonson, A., Ratolojanahary, T., Rafalimandimby, J., Fanomezantsoa, P., Ramahefasoa, B., Rasolofoharivelo, T., Ravaloharimanitra, M., Ratsimbazafy, J., Dolch, R. and King, T. 2011. New distributional records and conservation implications for the Critically Endangered Greater bamboo lemur Prolemur simus. Folia Primatologica 82: 118–129. (doi:10.1159/000330910)		between 04XI2000 and 10XI2000	1250 m
Eulemur collaris	Ivorona, transect 300m		-24.8256	46.9497	E046:56:59.0, S24:49:32.0, 300 m	Ralavanirina, M. J. C. 2011. Les lémuriens de la forêt de Tsitongambarika. In: La forêt de Tsitongambarika, Madagascar. Études Biologiques et Socio-économiques, avec Recommandations de Conservation. J. Pilgrim, N. Ramanitra, J. Ekstrom, A. W. Tordoff and R. J. Safford (eds.), pp 30–35. BirdLife International, Cambridge, U. K.		between 01IX1969 and 31VIII1974	50 m
Eulemur collaris	Ivohibe, transect 302m		-24.5692	47.2072	E047:12:26.0, S24:34:09.0, 302 m	Ralavanirina, M. J. C. 2011. Les lémuriens de la forêt de Tsitongambarika. In: La forêt de Tsitongambarika, Madagascar. Études Biologiques et Socio-économiques, avec Recommandations de Conservation. J. Pilgrim, N. Ramanitra, J. Ekstrom, A. W. Tordoff and R. J. Safford (eds.), pp 30–35. BirdLife International, Cambridge, U. K.		between 01IX1969 and 31VIII1974	50 m
Eulemur collaris	Ivohibe, transect 87m		-24.55	47.195	E047:11:42.0, S24:33:00.0, 87 m	Ralavanirina, M. J. C. 2011. Les lémuriens de la forêt de Tsitongambarika. In: La forêt de Tsitongambarika, Madagascar. Études Biologiques et Socio-économiques, avec Recommandations de Conservation. J. Pilgrim, N. Ramanitra, J. Ekstrom, A. W. Tordoff and R. J. Safford (eds.), pp 30–35. BirdLife International, Cambridge, U. K.		between 01IX1969 and 31VIII1974	50 m
Eulemur collaris	Antsiriky, transect 340m		-24.6917	47.0258	E047:01:33.0, S24:41:30.0, 340 m	Ralavanirina, M. J. C. 2011. Les lémuriens de la forêt de Tsitongambarika. In: La forêt de Tsitongambarika, Madagascar. Études Biologiques et Socio-économiques, avec Recommandations de Conservation. J. Pilgrim, N. Ramanitra, J. Ekstrom, A. W. Tordoff and R. J. Safford (eds.), pp 30–35. BirdLife International, Cambridge, U. K.		between 01IX1969 and 31VIII1974	100 m
Eulemur collaris	Antsiriky, transect 420m		-24.6892	47.0253	E047:01:31.0, S24:41:21.0, 420 m	Ralavanirina, M. J. C. 2011. Les lémuriens de la forêt de Tsitongambarika. In: La forêt de Tsitongambarika, Madagascar. Études Biologiques et Socio-économiques, avec Recommandations de Conservation. J. Pilgrim, N. Ramanitra, J. Ekstrom, A. W. Tordoff and R. J. Safford (eds.), pp 30–35. BirdLife International, Cambridge, U. K.		between 01IX1969 and 31VIII1974	100 m
Eulemur collaris	Ivorona, transect 282m		-24.8264	46.9508	E046:57:03.0, S24:49:35.0, 282 m	Ralavanirina, M. J. C. 2011. Les lémuriens de la forêt de Tsitongambarika. In: La forêt de Tsitongambarika, Madagascar. Études Biologiques et Socio-économiques, avec Recommandations de Conservation. J. Pilgrim, N. Ramanitra, J. Ekstrom, A. W. Tordoff and R. J. Safford (eds.), pp 30–35. BirdLife International, Cambridge, U. K.		between 01IX1969 and 31VIII1974	300 m
Eulemur collaris	Malahelo Forest		-25.0792	46.7833	E046:47:00.0, S25:04:45.0, 315 m	Ramanamanjato, J.-B., McIntyre, P. B. and Nussbaum, R. A. 2002. Reptile, amphibian, and lemur diversity of the Malahelo Forest, a biogeographical transition zone in southeastern Madagascar. Biodiversity and Conservation 11, 10: 1791–1807. (doi:10.1023/A:1020325415489)		06IV1895	750 m
Eulemur collaris	Andohahela, EL2		-24.7598	46.8588	E046:51:31.5, S24:45:35.1, 350 m	Ranaivoarisoa, J. F., Brenneman, R. A., McGuire, S. M., Lei, R., Ravelonjanahary, S. S., Engberg, S. E., Bailey, C. A., Kimmel, L. M., Razafimananjato, T., Rakotonomenjanahary, R. and Louis Jr., E. E. 2010. Population genetic study of the Redcollared Brown Lemur (Eulemur collaris É. Geoffroy) in Southeastern Madagascar. The Open Conservation Biology Journal 4: 1–8.		between 01V1960 and 01V1966	50 m
Eulemur collaris	Kalambatritra, EL2		-23.5462	46.5399	E046:32:23.8, S23:32:46.4, 1450 m	Ranaivoarisoa, J. F., Brenneman, R. A., McGuire, S. M., Lei, R., Ravelonjanahary, S. S., Engberg, S. E., Bailey, C. A., Kimmel, L. M., Razafimananjato, T., Rakotonomenjanahary, R. and Louis Jr., E. E. 2010. Population genetic study of the Redcollared Brown Lemur (Eulemur collaris É. Geoffroy) in Southeastern Madagascar. The Open Conservation Biology Journal 4: 1–8.		between 01VII1915 and 07VII1915	50 m
Eulemur collaris	Kalambatritra, EL1		-23.539	46.5369	E046:32:12.7, S23:32:20.5, 1450 m	Ranaivoarisoa, J. F., Brenneman, R. A., McGuire, S. M., Lei, R., Ravelonjanahary, S. S., Engberg, S. E., Bailey, C. A., Kimmel, L. M., Razafimananjato, T., Rakotonomenjanahary, R. and Louis Jr., E. E. 2010. Population genetic study of the Redcollared Brown Lemur (Eulemur collaris É. Geoffroy) in Southeastern Madagascar. The Open Conservation Biology Journal 4: 1–8.		between 01IX1969 and 31VIII1974	50 m
Eulemur collaris	Andohahela, EL4		-24.7638	46.8661	E046:51:58.1, S24:45:49.8, 350 m	Ranaivoarisoa, J. F., Brenneman, R. A., McGuire, S. M., Lei, R., Ravelonjanahary, S. S., Engberg, S. E., Bailey, C. A., Kimmel, L. M., Razafimananjato, T., Rakotonomenjanahary, R. and Louis Jr., E. E. 2010. Population genetic study of the Redcollared Brown Lemur (Eulemur collaris É. Geoffroy) in Southeastern Madagascar. The Open Conservation Biology Journal 4: 1–8.		between 01V1960 and 01V1966	200 m
Eulemur collaris	Andohahela, EL1		-24.7559	46.8579	E046:51:28.3, S24:45:21.1, 450 m	Ranaivoarisoa, J. F., Brenneman, R. A., McGuire, S. M., Lei, R., Ravelonjanahary, S. S., Engberg, S. E., Bailey, C. A., Kimmel, L. M., Razafimananjato, T., Rakotonomenjanahary, R. and Louis Jr., E. E. 2010. Population genetic study of the Redcollared Brown Lemur (Eulemur collaris É. Geoffroy) in Southeastern Madagascar. The Open Conservation Biology Journal 4: 1–8.		between 01V1960 and 01V1966	250 m
Eulemur collaris	Andohahela, EL3		-24.7676	46.8621	E046:51:43.6, S24:46:03.5, 250 m	Ranaivoarisoa, J. F., Brenneman, R. A., McGuire, S. M., Lei, R., Ravelonjanahary, S. S., Engberg, S. E., Bailey, C. A., Kimmel, L. M., Razafimananjato, T., Rakotonomenjanahary, R. and Louis Jr., E. E. 2010. Population genetic study of the Redcollared Brown Lemur (Eulemur collaris É. Geoffroy) in Southeastern Madagascar. The Open Conservation Biology Journal 4: 1–8.		between 01V1960 and 01V1966	350 m
Eulemur collaris	Kalambatritra, EL3		-23.54	46.5413	E046:32:28.8, S23:32:24.1, 1450 m	Ranaivoarisoa, J. F., Brenneman, R. A., McGuire, S. M., Lei, R., Ravelonjanahary, S. S., Engberg, S. E., Bailey, C. A., Kimmel, L. M., Razafimananjato, T., Rakotonomenjanahary, R. and Louis Jr., E. E. 2010. Population genetic study of the Redcollared Brown Lemur (Eulemur collaris É. Geoffroy) in Southeastern Madagascar. The Open Conservation Biology Journal 4: 1–8.		between 01V1960 and 01V1966	350 m
Eulemur collaris	Midongy Sagnira EL2		-23.5199	47.0946	E047:05:40.7, S23:31:11.5, 850 m	Ranaivoarisoa, J. F., Brenneman, R. A., McGuire, S. M., Lei, R., Ravelonjanahary, S. S., Engberg, S. E., Bailey, C. A., Kimmel, L. M., Razafimananjato, T., Rakotonomenjanahary, R. and Louis Jr., E. E. 2010. Population genetic study of the Redcollared Brown Lemur (Eulemur collaris É. Geoffroy) in Southeastern Madagascar. The Open Conservation Biology Journal 4: 1–8.		between 01I1990 and 31XII2001	725 m
Eulemur collaris	Midongy Ampasy EL1		-23.7409	47.0252	E047:01:30.7, S23:44:27.4, 850 m	Ranaivoarisoa, J. F., Brenneman, R. A., McGuire, S. M., Lei, R., Ravelonjanahary, S. S., Engberg, S. E., Bailey, C. A., Kimmel, L. M., Razafimananjato, T., Rakotonomenjanahary, R. and Louis Jr., E. E. 2010. Population genetic study of the Redcollared Brown Lemur (Eulemur collaris É. Geoffroy) in Southeastern Madagascar. The Open Conservation Biology Journal 4: 1–8.		between 01I1990 and 31XII2001	739 m
Eulemur collaris	Andohahela, EL6		-24.7641	46.8681	E046:52:05.2, S24:45:50.9, 450 m	Ranaivoarisoa, J. F., Brenneman, R. A., McGuire, S. M., Lei, R., Ravelonjanahary, S. S., Engberg, S. E., Bailey, C. A., Kimmel, L. M., Razafimananjato, T., Rakotonomenjanahary, R. and Louis Jr., E. E. 2010. Population genetic study of the Redcollared Brown Lemur (Eulemur collaris É. Geoffroy) in Southeastern Madagascar. The Open Conservation Biology Journal 4: 1–8.		between 01I1990 and 31XII2001	742 m
Eulemur collaris	Midongy Ampasy EL2		-23.7425	47.0265	E047:01:35.3, S23:44:33.1, 850 m	Ranaivoarisoa, J. F., Brenneman, R. A., McGuire, S. M., Lei, R., Ravelonjanahary, S. S., Engberg, S. E., Bailey, C. A., Kimmel, L. M., Razafimananjato, T., Rakotonomenjanahary, R. and Louis Jr., E. E. 2010. Population genetic study of the Redcollared Brown Lemur (Eulemur collaris É. Geoffroy) in Southeastern Madagascar. The Open Conservation Biology Journal 4: 1–8.		between 01I1990 and 31XII2001	763 m
Eulemur collaris	Midongy Sagnira EL1		-23.5207	47.0926	E047:05:33.2, S23:31:14.6, 750 m	Ranaivoarisoa, J. F., Brenneman, R. A., McGuire, S. M., Lei, R., Ravelonjanahary, S. S., Engberg, S. E., Bailey, C. A., Kimmel, L. M., Razafimananjato, T., Rakotonomenjanahary, R. and Louis Jr., E. E. 2010. Population genetic study of the Redcollared Brown Lemur (Eulemur collaris É. Geoffroy) in Southeastern Madagascar. The Open Conservation Biology Journal 4: 1–8.		between 01I1990 and 31XII2001	782 m
Eulemur collaris	Andohahela, EL5		-24.7623	46.8673	E046:52:02.2, S24:45:44.3, 550 m	Ranaivoarisoa, J. F., Brenneman, R. A., McGuire, S. M., Lei, R., Ravelonjanahary, S. S., Engberg, S. E., Bailey, C. A., Kimmel, L. M., Razafimananjato, T., Rakotonomenjanahary, R. and Louis Jr., E. E. 2010. Population genetic study of the Redcollared Brown Lemur (Eulemur collaris É. Geoffroy) in Southeastern Madagascar. The Open Conservation Biology Journal 4: 1–8.		between 06IV1993 and 25IV1993	870 m
Eulemur collaris		24? 44,05? 46? 50,67?	-24.7347	46.8519		Rasoarimanana, J. 2005. Suivi des lémuriens diurnes dans le Parc National d’Andohahela. Lemur News 10: 27–29.		between 25VII1998 and 24VIII1998	20 m
Eulemur collaris		24? 45,04? 46? 50,58?	-24.7511	46.8494		Rasoarimanana, J. 2005. Suivi des lémuriens diurnes dans le Parc National d’Andohahela. Lemur News 10: 27–29.		between 07VII2003 and 12VIII2003	40 m
Eulemur collaris		24? 44,02? 46? 50,14?	-24.7339	46.8372		Rasoarimanana, J. 2005. Suivi des lémuriens diurnes dans le Parc National d’Andohahela. Lemur News 10: 27–29.		between 04VI2003 and 03VII2003	150 m
Eulemur collaris		24? 56,15? 46? 46,36?	-24.9375	46.7767		Rasoarimanana, J. 2005. Suivi des lémuriens diurnes dans le Parc National d’Andohahela. Lemur News 10: 27–29.		19V1930	450 m
Eulemur collaris		24? 44,13? 46? 50,23?	-24.7369	46.8397		Rasoarimanana, J. 2005. Suivi des lémuriens diurnes dans le Parc National d’Andohahela. Lemur News 10: 27–29.		between 25VII1998 and 24VIII1998	500 m
Eulemur collaris		24? 45,30? 46? 51,13?	-24.7583	46.8536		Rasoarimanana, J. 2005. Suivi des lémuriens diurnes dans le Parc National d’Andohahela. Lemur News 10: 27–29.		between 07VII2003 and 12VIII2003	580 m
Eulemur collaris		24? 55,42? 46? 45,98?	-24.9283	46.7772		Rasoarimanana, J. 2005. Suivi des lémuriens diurnes dans le Parc National d’Andohahela. Lemur News 10: 27–29.		10VII1930	650 m
Eulemur collaris		24? 46,13? 46? 51,50	-24.7703	46.8639		Rasoarimanana, J. 2005. Suivi des lémuriens diurnes dans le Parc National d’Andohahela. Lemur News 10: 27–29.		between 07II1998 and 26II1998	890 m
Eulemur collaris		24? 56,12? 46? 46,32?	-24.9367	46.7756		Rasoarimanana, J. 2005. Suivi des lémuriens diurnes dans le Parc National d’Andohahela. Lemur News 10: 27–29.		26VIII1930	1900 m
Eulemur collaris	Andohahela, Fanota		-24.7589	46.8519	E046:51:07.0, S24:45:32.0, 350 m	Rasoarimanana, J. 2005. Suivi des lémuriens diurnes dans le Parc National d’Andohahela. Lemur News 10: 27–29. 2005		25II1931	20 m
Eulemur collaris	Andohahela, Malio		-24.9317	46.7703	E046:46:13.0, S24:55:54.0, 150 m	Rasoarimanana, J. 2005. Suivi des lémuriens diurnes dans le Parc National d’Andohahela. Lemur News 10: 27–29. 2005		between 01I1996 and 31XII1996	40 m
Eulemur collaris	Andohahela, Malio		-24.9317	46.7703	E046:46:13.0, S24:55:54.0, 150 m	Rasoarimanana, J. 2005. Suivi des lémuriens diurnes dans le Parc National d’Andohahela. Lemur News 10: 27–29. 2005		03IV1931	50 m
Eulemur collaris	Andohahela, Fanota		-24.7589	46.8519	E046:51:07.0, S24:45:32.0, 350 m	Rasoarimanana, J. 2005. Suivi des lémuriens diurnes dans le Parc National d’Andohahela. Lemur News 10: 27–29. 2005		between 01IX1969 and 31VIII1974	50 m
Eulemur collaris	Andohahela, Anasaha		-24.7344	46.84	E046:50:24.0, S24:44:04.0, 750 m	Rasoarimanana, J. 2005. Suivi des lémuriens diurnes dans le Parc National d’Andohahela. Lemur News 10: 27–29. 2005		between 01I1916 and 31XII1916	50 m
Eulemur collaris	Andohahela, Fanota		-24.7589	46.8519	E046:51:07.0, S24:45:32.0, 350 m	Rasoarimanana, J. 2005. Suivi des lémuriens diurnes dans le Parc National d’Andohahela. Lemur News 10: 27–29. 2005		between 20II2003 and 27II2003	60 m
Eulemur collaris	Andohahela, Anasaha		-24.7344	46.84	E046:50:24.0, S24:44:04.0, 750 m	Rasoarimanana, J. 2005. Suivi des lémuriens diurnes dans le Parc National d’Andohahela. Lemur News 10: 27–29. 2005		between 03X2003 and 04XI2003	92 m
Eulemur collaris	Andohahela, Anasaha		-24.7344	46.84	E046:50:24.0, S24:44:04.0, 750 m	Rasoarimanana, J. 2005. Suivi des lémuriens diurnes dans le Parc National d’Andohahela. Lemur News 10: 27–29. 2005		between 01IX1969 and 31VIII1974	100 m
Eulemur collaris	Andohahela, Malio		-24.9317	46.7703	E046:46:13.0, S24:55:54.0, 150 m	Rasoarimanana, J. 2005. Suivi des lémuriens diurnes dans le Parc National d’Andohahela. Lemur News 10: 27–29. 2005		between 01I1924 and 31XII1924	150 m
Eulemur collaris	Andohahela, Anasaha		-24.7344	46.84	E046:50:24.0, S24:44:04.0, 750 m	Rasoarimanana, J. 2005. Suivi des lémuriens diurnes dans le Parc National d’Andohahela. Lemur News 10: 27–29. 2005		25V1930	150 m
Eulemur collaris	Andohahela, Anasaha		-24.7344	46.84	E046:50:24.0, S24:44:04.0, 750 m	Rasoarimanana, J. 2005. Suivi des lémuriens diurnes dans le Parc National d’Andohahela. Lemur News 10: 27–29. 2005		29VI1929	200 m
Eulemur collaris	Andohahela, Fanota		-24.7589	46.8519	E046:51:07.0, S24:45:32.0, 350 m	Rasoarimanana, J. 2005. Suivi des lémuriens diurnes dans le Parc National d’Andohahela. Lemur News 10: 27–29. 2005		07IX1904	290 m
Eulemur collaris	Andohahela, Malio		-24.9317	46.7703	E046:46:13.0, S24:55:54.0, 150 m	Rasoarimanana, J. 2005. Suivi des lémuriens diurnes dans le Parc National d’Andohahela. Lemur News 10: 27–29. 2005		04VII1929	350 m
Eulemur collaris	Andohahela, Fanota		-24.7589	46.8519	E046:51:07.0, S24:45:32.0, 350 m	Rasoarimanana, J. 2005. Suivi des lémuriens diurnes dans le Parc National d’Andohahela. Lemur News 10: 27–29. 2005		between 01I1924 and 31XII1924	350 m
Eulemur collaris	Andohahela, Malio		-24.9317	46.7703	E046:46:13.0, S24:55:54.0, 150 m	Rasoarimanana, J. 2005. Suivi des lémuriens diurnes dans le Parc National d’Andohahela. Lemur News 10: 27–29. 2005		19IV1895	650 m
Eulemur collaris	Andohahela, Fanota		-24.7589	46.8519	E046:51:07.0, S24:45:32.0, 350 m	Rasoarimanana, J. 2005. Suivi des lémuriens diurnes dans le Parc National d’Andohahela. Lemur News 10: 27–29. 2005		between 01I1916 and 31XII1916	650 m
Eulemur collaris	Andohahela, Anasaha		-24.7344	46.84	E046:50:24.0, S24:44:04.0, 750 m	Rasoarimanana, J. 2005. Suivi des lémuriens diurnes dans le Parc National d’Andohahela. Lemur News 10: 27–29. 2005		Before 01I1940	950 m
Eulemur collaris	Andohahela, Anasaha		-24.7344	46.84	E046:50:24.0, S24:44:04.0, 750 m	Rasoarimanana, J. 2005. Suivi des lémuriens diurnes dans le Parc National d’Andohahela. Lemur News 10: 27–29. 2005		between 01I1916 and 31XII1916	1020 m
Eulemur collaris	Andohahela, Fanota		-24.7589	46.8519	E046:51:07.0, S24:45:32.0, 350 m	Rasoarimanana, J. 2005. Suivi des lémuriens diurnes dans le Parc National d’Andohahela. Lemur News 10: 27–29. 2005		between 14X1993 and 21X1993	1210 m
Eulemur collaris	Andohahela, Fanota		-24.7589	46.8519	E046:51:07.0, S24:45:32.0, 350 m	Rasoarimanana, J. 2005. Suivi des lémuriens diurnes dans le Parc National d’Andohahela. Lemur News 10: 27–29. 2005		06III1881	1400 m
Eulemur collaris	Vohipaho S		-23.5078	47.5158	E047:30:57.0, S23:30:28.0, 50 m	Ravoahangy, A., Andriamaharoa, H. E., Randrianaina, L. A., Josso, A. T. S., Raharimampionona, J. and Birkinshaw, C. 2008. Preliminary inventory of lemurs at ten priority sites for plant conservation. Lemur News 13: 40–43.		between 01I1990 and 31XII2001	641 m
Eulemur collaris	Vohipaho N		-23.4575	47.5044	E047:30:16.0, S23:27:27.0, 150 m	Ravoahangy, A., Andriamaharoa, H. E., Randrianaina, L. A., Josso, A. T. S., Raharimampionona, J. and Birkinshaw, C. 2008. Preliminary inventory of lemurs at ten priority sites for plant conservation. Lemur News 13: 40–43.		between 01I1990 and 31XII2001	779 m
Eulemur collaris	Manafiafy, Sainte Luce		-24.803	47.1449	E047:08:41.5, S24:48:10.7, 20 m	Summary and Rakotomahafaly 2004		Before 01I1970	1150 m
Eulemur collaris	Manantenina, Bemangidy		-24.5731	47.1989	E047:11:56.0, S24:34:23.0, 350 m	USNM-317961		between 07XI1998 and 13XI1998	835 m
Eulemur collaris	Eminiminy	Eulemur_fulvus_collaris_1	-24.6833	46.8167		Wilmé, L., Goodman, S. M. and Ganzhorn, J. U. 2006. Biogeographic evolution of Madagascar’s microendemic biota. Science 312: 1063–1065. (doi:10.1126/science.1122806)	AMNH-170749/50/2	1I1924-31XII1924	110 m
Eulemur collaris	Andohahela, (I. 1875 m)	Eulemur_fulvus_collaris_12	-24.5617	46.7217		Wilmé, L., Goodman, S. M. and Ganzhorn, J. U. 2006. Biogeographic evolution of Madagascar’s microendemic biota. Science 312: 1063–1065. (doi:10.1126/science.1122806)	S81	19VII2003-19IX2003	1148 m
Eulemur collaris	Ranomafana S, For?t de	Eulemur_fulvus_collaris_5	-24.5	47		Wilmé, L., Goodman, S. M. and Ganzhorn, J. U. 2006. Biogeographic evolution of Madagascar’s microendemic biota. Science 312: 1063–1065. (doi:10.1126/science.1122806)	MCZ-44895/6	22VIII1996-27VIII1996	150 m
Eulemur collaris	Manafiafy, Sainte Luce	Eulemur_fulvus_collaris_14	-24.6	47.1667		Wilmé, L., Goodman, S. M. and Ganzhorn, J. U. 2006. Biogeographic evolution of Madagascar’s microendemic biota. Science 312: 1063–1065. (doi:10.1126/science.1122806)	S82	4XII2004-11XII2004	170 m
Eulemur collaris	Andohahela, (I. 810 m)	Eulemur_fulvus_collaris_13	-24.5967	46.7383		Wilmé, L., Goodman, S. M. and Ganzhorn, J. U. 2006. Biogeographic evolution of Madagascar’s microendemic biota. Science 312: 1063–1065. (doi:10.1126/science.1122806)	S81	6X2004-20X2004	170 m
Eulemur collaris	Malahelo Forest	Eulemur_fulvus_collaris_18	-25.0792	46.7833		Wilmé, L., Goodman, S. M. and Ganzhorn, J. U. 2006. Biogeographic evolution of Madagascar’s microendemic biota. Science 312: 1063–1065. (doi:10.1126/science.1122806)	S86	1XII2006-31XII2006	171 m
Eulemur collaris	Mandena Forest	Eulemur_fulvus_collaris_15	-24.9667	47.0167		Wilmé, L., Goodman, S. M. and Ganzhorn, J. U. 2006. Biogeographic evolution of Madagascar’s microendemic biota. Science 312: 1063–1065. (doi:10.1126/science.1122806)	S82	1IX2006-30IX2006	171 m
Eulemur collaris	Andohahela, Malio	Eulemur_fulvus_collaris_21	-24.9317	46.7703		Wilmé, L., Goodman, S. M. and Ganzhorn, J. U. 2006. Biogeographic evolution of Madagascar’s microendemic biota. Science 312: 1063–1065. (doi:10.1126/science.1122806)	S87	1III2007-31III2007	171 m
Eulemur collaris	Andohahela, Fanota	Eulemur_fulvus_collaris_19	-24.7589	46.8519		Wilmé, L., Goodman, S. M. and Ganzhorn, J. U. 2006. Biogeographic evolution of Madagascar’s microendemic biota. Science 312: 1063–1065. (doi:10.1126/science.1122806)	S87	1I2007-31I2007	171 m
Eulemur collaris	Andohahela, Anasaha	Eulemur_fulvus_collaris_20	-24.7344	46.84		Wilmé, L., Goodman, S. M. and Ganzhorn, J. U. 2006. Biogeographic evolution of Madagascar’s microendemic biota. Science 312: 1063–1065. (doi:10.1126/science.1122806)	S87	1II2007-28II2007	171 m
Eulemur collaris	Midongy du Sud	Eulemur_fulvus_collaris_17	-23.6586	47.0564		Wilmé, L., Goodman, S. M. and Ganzhorn, J. U. 2006. Biogeographic evolution of Madagascar’s microendemic biota. Science 312: 1063–1065. (doi:10.1126/science.1122806)	S84	1XI2006-30XI2006	171 m
Eulemur collaris	Kalambatritra, Ambalabe	Eulemur_fulvus_collaris_16	-23.3517	46.47		Wilmé, L., Goodman, S. M. and Ganzhorn, J. U. 2006. Biogeographic evolution of Madagascar’s microendemic biota. Science 312: 1063–1065. (doi:10.1126/science.1122806)	S83	1X2006-31X2006	171 m
Eulemur collaris	Manambolo, For?t de (1600 m)	Eulemur_fulvus_collaris_7	-22.1633	47.0417		Wilmé, L., Goodman, S. M. and Ganzhorn, J. U. 2006. Biogeographic evolution of Madagascar’s microendemic biota. Science 312: 1063–1065. (doi:10.1126/science.1122806)	S49	19VII2003-19IX2003	171 m
Eulemur collaris	Ananalava forest	Eulemur_fulvus_collaris_6	-24.2306	47.3111		Wilmé, L., Goodman, S. M. and Ganzhorn, J. U. 2006. Biogeographic evolution of Madagascar’s microendemic biota. Science 312: 1063–1065. (doi:10.1126/science.1122806)	S31	31V1997-11VII1997	180 m
Eulemur collaris	Manambolo, For?t de (1300 m)	Eulemur_fulvus_collaris_8	-22.1494	47.0236		Wilmé, L., Goodman, S. M. and Ganzhorn, J. U. 2006. Biogeographic evolution of Madagascar’s microendemic biota. Science 312: 1063–1065. (doi:10.1126/science.1122806)	S49	19VII2003-19IX2003	198 m
Eulemur collaris	Fanjahira, valley of	Eulemur_fulvus_collaris_4	-24.9	46.8833		Wilmé, L., Goodman, S. M. and Ganzhorn, J. U. 2006. Biogeographic evolution of Madagascar’s microendemic biota. Science 312: 1063–1065. (doi:10.1126/science.1122806)	MCZ-44892/3	29I1931	250 m
Eulemur collaris	Manangotry, For?t de	Eulemur_fulvus_collaris_3	-24.7333	46.8583		Wilmé, L., Goodman, S. M. and Ganzhorn, J. U. 2006. Biogeographic evolution of Madagascar’s microendemic biota. Science 312: 1063–1065. (doi:10.1126/science.1122806)	MCZ-44886/7/8/9/90/1/5120	22I1931	250 m
Eulemur collaris	Manantenina, Bemangidy	Eulemur_fulvus_collaris_2	-24.575	47.2		Wilmé, L., Goodman, S. M. and Ganzhorn, J. U. 2006. Biogeographic evolution of Madagascar’s microendemic biota. Science 312: 1063–1065. (doi:10.1126/science.1122806)	FMNH-85139; USNM-317960	19I1931	250 m
Eulemur collaris	Andohahela, (I. 440 m)	Eulemur_fulvus_collaris_11	-24.63	46.765		Wilmé, L., Goodman, S. M. and Ganzhorn, J. U. 2006. Biogeographic evolution of Madagascar’s microendemic biota. Science 312: 1063–1065. (doi:10.1126/science.1122806)	S81	19VII2003-19IX2003	253 m
Eulemur collaris	Andohahela, (I. 1500 m)	Eulemur_fulvus_collaris_10	-24.57	46.7317		Wilmé, L., Goodman, S. M. and Ganzhorn, J. U. 2006. Biogeographic evolution of Madagascar’s microendemic biota. Science 312: 1063–1065. (doi:10.1126/science.1122806)	S81	19VII2003-19IX2003	586 m
Eulemur collaris	Andohahela, (I. 1200 m)	Eulemur_fulvus_collaris_9	-24.5833	46.735		Wilmé, L., Goodman, S. M. and Ganzhorn, J. U. 2006. Biogeographic evolution of Madagascar’s microendemic biota. Science 312: 1063–1065. (doi:10.1126/science.1122806)	S81	19VII2003-19IX2003	9 m
Eulemur collaris	Eminiminy		-24.6833	46.8167	E046:49:00.0, S24:41:00.0, 100 m	ZMB-44668/9/71		between 17I2004 and 20I2004	90 m
Eulemur coronatus			-12.7686	49.0264		Andriamandranto Ravoahangy, Hubert E. Andriamaharoa, Linah A. Randrianaina, Angelos T. S. Josso, Jeannie Raharimampionona, Christopher Birkinshaw. 2008. Preliminary inventory of lemurs at ten Priority Sites for Plant Conservation. Lemur News, 13, pg. 40-43		between 05II2002 and 12II2002	810 m
Eulemur coronatus			-14.1006	50.0456		Andriamandranto Ravoahangy, Hubert E. Andriamaharoa, Linah A. Randrianaina, Angelos T. S. Josso, Jeannie Raharimampionona, Christopher Birkinshaw. 2008. Preliminary inventory of lemurs at ten Priority Sites for Plant Conservation. Lemur News, 13, pg. 40-43		between 03XI1999 and 10XI1999	1600 m
Eulemur coronatus	13?06'38"S,		-13.1106	49.6986		Jean-Pierre Sorg, Forstingenieur Schweiz (1998). Organisation de la recherche forestière dans les zones sèches: un cas concret dans l’ouest de Madagascar Lemur News 3: 17-20.		13VI1931	10 m
Eulemur coronatus	13?15'25"S, 49?36'38"		-13.2569	49.6106		Jean-Pierre Sorg, Forstingenieur Schweiz (1998). Organisation de la recherche forestière dans les zones sèches: un cas concret dans l’ouest de Madagascar Lemur News 3: 17-20.		11VI1930	50 m
Eulemur coronatus	13?05'55"S, 49?54'44"		-13.0986	49.9122		Jean-Pierre Sorg, Forstingenieur Schweiz (1998). Organisation de la recherche forestière dans les zones sèches: un cas concret dans l’ouest de Madagascar Lemur News 3: 17-20.		between 06I1999 and 21I1999	460 m
Eulemur coronatus		12? 45?03.7??S	-12.751	49.1492		Lowin, A. 2012. Line-transect dis tance sam pling ver sus a new vocalisation method to estimate crowned le mur (Eulemur coronatus) and Sanford’s brown lemur (Eulemur sanfordi) population densities. Lemur News 16: 43-49.		between 07X1999 and 14X1999	875 m
Eulemur coronatus		12? 45?16.1??S	-12.7545	49.167		Lowin, A. 2012. Line-transect dis tance sam pling ver sus a new vocalisation method to estimate crowned le mur (Eulemur coronatus) and Sanford’s brown lemur (Eulemur sanfordi) population densities. Lemur News 16: 43-49.		between 22X2001 and 30X2001	1175 m
Eulemur coronatus		12? 46?07.3?? S	-12.7687	49.1566		Lowin, A. 2012. Line-transect dis tance sam pling ver sus a new vocalisation method to estimate crowned le mur (Eulemur coronatus) and Sanford’s brown lemur (Eulemur sanfordi) population densities. Lemur News 16: 43-49.		between 14X1999 and 23X1999	1200 m
Eulemur coronatus	Vohimarina (=Vohema)		-13	50	GBIF	OZCAM (Online Zoological Collections of Australian Museums) Provider	URN:catalog:NMV:Mammalogy:C30335	18IX1930	1 m
Eulemur coronatus	5		-12.7759	49.3712		Rasoloharijaona, S., Randrianambinina, B., Rakotosamimanana, B. & Zimmermann, E. 2005. Inventaires des lémuriens dans la forêt d’Andranovelona/Madirovalo (nord ouest de Madagascar), les "savoka" dé Manehoko, la Réserve de Lokobe, la Réserve Spéciale de l’Ankarana, et le Réserve Spéciale d'Analamerana, au nord de Madagascar. Lemur News 10: 8–11.		18I1998	450 m
Eulemur coronatus	4		-12.9681	49.1386		Rasoloharijaona, S., Randrianambinina, B., Rakotosamimanana, B. & Zimmermann, E. 2005. Inventaires des lémuriens dans la forêt d’Andranovelona/Madirovalo (nord ouest de Madagascar), les "savoka" dé Manehoko, la Réserve de Lokobe, la Réserve Spéciale de l’Ankarana, et le Réserve Spéciale d'Analamerana, au nord de Madagascar. Lemur News 10: 8–11.		17I1999	650 m
Eulemur coronatus	6		-12.7538	49.5011		Rasoloharijaona, S., Randrianambinina, B., Rakotosamimanana, B. & Zimmermann, E. 2005. Inventaires des lémuriens dans la forêt d’Andranovelona/Madirovalo (nord ouest de Madagascar), les "savoka" dé Manehoko, la Réserve de Lokobe, la Réserve Spéciale de l’Ankarana, et le Réserve Spéciale d'Analamerana, au nord de Madagascar. Lemur News 10: 8–11.		between 30IX1998 and 15X1998	1000 m
Eulemur coronatus	Vohemar, 1 day N	Eulemur_coronatus_3	-13.25	49.9167		Wilmé, L., Goodman, S. M. and Ganzhorn, J. U. 2006. Biogeographic evolution of Madagascar’s microendemic biota. Science 312: 1063–1065. (doi:10.1126/science.1122806)	AMNH-100609/11/3/5/7/8; BMNH-ZD.1935.1.8.55/6/7/8/30; MNHN-Mamm-1932.3307/10	22XI1999-30XI1999	1300 m
Eulemur coronatus	Ankarana, Mahamasina	Eulemur_coronatus_12	-12.9681	49.1383		Wilmé, L., Goodman, S. M. and Ganzhorn, J. U. 2006. Biogeographic evolution of Madagascar’s microendemic biota. Science 312: 1063–1065. (doi:10.1126/science.1122806)	S16	1III2001-31III2001	150 m
Eulemur coronatus	Ankarana, Andrafiabe	Eulemur_coronatus_6	-12.9317	49.0567		Wilmé, L., Goodman, S. M. and Ganzhorn, J. U. 2006. Biogeographic evolution of Madagascar’s microendemic biota. Science 312: 1063–1065. (doi:10.1126/science.1122806)	S11	1IX2000-30IX2000	150 m
Eulemur coronatus	Analamerana, Analabe	Eulemur_coronatus_13	-12.75	49.4933		Wilmé, L., Goodman, S. M. and Ganzhorn, J. U. 2006. Biogeographic evolution of Madagascar’s microendemic biota. Science 312: 1063–1065. (doi:10.1126/science.1122806)	S16	1IX2001-30IX2001	150 m
Eulemur coronatus	Orangea	Eulemur_coronatus_5	-12.2583	49.38		Wilmé, L., Goodman, S. M. and Ganzhorn, J. U. 2006. Biogeographic evolution of Madagascar’s microendemic biota. Science 312: 1063–1065. (doi:10.1126/science.1122806)	MNHN-Mamm-1950.859	18VI2000-26VI2000	1540 m
Eulemur coronatus	Montagne d'Ambre	Eulemur_coronatus_4	-12.5167	49.1667		Wilmé, L., Goodman, S. M. and Ganzhorn, J. U. 2006. Biogeographic evolution of Madagascar’s microendemic biota. Science 312: 1063–1065. (doi:10.1126/science.1122806)	BMNH-ZD-1935.1.8.62	1XII1999-8XII1999	1600 m
Eulemur coronatus	Daraina, Binara, For?t de	Eulemur_coronatus_10	-13.255	49.6167		Wilmé, L., Goodman, S. M. and Ganzhorn, J. U. 2006. Biogeographic evolution of Madagascar’s microendemic biota. Science 312: 1063–1065. (doi:10.1126/science.1122806)	S15	20IX2000	20 m
Eulemur coronatus	Sahaka, For?t littorale de	Eulemur_coronatus_11	-13.0986	49.9122		Wilmé, L., Goodman, S. M. and Ganzhorn, J. U. 2006. Biogeographic evolution of Madagascar’s microendemic biota. Science 312: 1063–1065. (doi:10.1126/science.1122806)	S15	19VIII2000	20 m
Eulemur coronatus	Voh?mar (Iharana)	Eulemur_coronatus_1	-13.3528	50.0111		Wilmé, L., Goodman, S. M. and Ganzhorn, J. U. 2006. Biogeographic evolution of Madagascar’s microendemic biota. Science 312: 1063–1065. (doi:10.1126/science.1122806)	AMNH-100520	1III1999-31III1999	350 m
Eulemur coronatus	Bekaraoka, For?t Class?e	Eulemur_coronatus_9	-13.1106	49.6986		Wilmé, L., Goodman, S. M. and Ganzhorn, J. U. 2006. Biogeographic evolution of Madagascar’s microendemic biota. Science 312: 1063–1065. (doi:10.1126/science.1122806)	S15	1IX2000-30IX2000	350 m
Eulemur coronatus	Tsarakibany, 15 mi SW	Eulemur_coronatus_2	-12.9167	49.0667		Wilmé, L., Goodman, S. M. and Ganzhorn, J. U. 2006. Biogeographic evolution of Madagascar’s microendemic biota. Science 312: 1063–1065. (doi:10.1126/science.1122806)	AMNH-100538; MNHN-Mamm-1932.3305	1IX1999-30IX1999	350 m
Eulemur coronatus	Tsihomanaomby, Massif de	Eulemur_coronatus_8	-14.1008	50.0478		Wilmé, L., Goodman, S. M. and Ganzhorn, J. U. 2006. Biogeographic evolution of Madagascar’s microendemic biota. Science 312: 1063–1065. (doi:10.1126/science.1122806)	S14	1IX2000-30IX2000	750 m
Eulemur coronatus	Daraina, For?t de	Eulemur_coronatus_15	-13.2522	49.5744		Wilmé, L., Goodman, S. M. and Ganzhorn, J. U. 2006. Biogeographic evolution of Madagascar’s microendemic biota. Science 312: 1063–1065. (doi:10.1126/science.1122806)	S17	1IX2001-30IX2001	750 m
Eulemur coronatus	Andavakoera, For?t Class?e	Eulemur_coronatus_7	-13.1044	49.2414		Wilmé, L., Goodman, S. M. and Ganzhorn, J. U. 2006. Biogeographic evolution of Madagascar’s microendemic biota. Science 312: 1063–1065. (doi:10.1126/science.1122806)	S13	1III2000-31III2000	750 m
Eulemur coronatus	Analamerana, Ankavanana II	Eulemur_coronatus_14	-12.7822	49.3742		Wilmé, L., Goodman, S. M. and Ganzhorn, J. U. 2006. Biogeographic evolution of Madagascar’s microendemic biota. Science 312: 1063–1065. (doi:10.1126/science.1122806)	S16	1III2001-31III2001	750 m
Eulemur flavifrons	Maromandia, 1 day E		-14.2	48.2	E048:12:00.0, S14:12:00.0, 250 m	BMNH-ZD.1935.1.8.117		After 01I1986	500 m
Eulemur flavifrons	Maromandia, 1 day E		-14.2	48.2	E048:12:00.0, S14:12:00.0, 250 m	BMNH-ZD.1935.1.8.66		between 11X2002 and 10XI2002	26 m
Eulemur flavifrons	Maromandia, 1 day E		-14.2	48.2	E048:12:00.0, S14:12:00.0, 250 m	BMNH-ZD.1935.1.8.67/8, MNHN-Mamm- 1962.2788		between 13XI2002 and 09XII2002	66 m
Eulemur flavifrons			-14.3799	47.7573		Olivieri, G., Craul, M. & Radespiel, U. 2005. Inventaire des lémuriens dans 15 fragments de forêt de la province de Mahajanga. Lemur News 10: 11–16.		between 25VII1998 and 24VIII1998	500 m
Eulemur flavifrons	Ankarafa, Hannover team		-14.38	47.7572	E047:45:26.0, S14:22:48.0, 170 m	Olivieri, G., Craul, M. & Radespiel, U. 2005. Inventaire des lémuriens dans 15 fragments de forêt de la province de Mahajanga. Lemur News 10: 11–16.
Eulemur flavifrons	Manambalia		-14.2667	48.1667	E048:10:00.0, S14:16:00.0, 110 m	PBZT-L.1109		After 01I1986	180 m
Eulemur flavifrons	Sahamalaza, Baie de		-14.2139	47.9747	E047:58:29.0, S14:12:50.0, 180 m	Projet ZICOMA 1999		Before 31XII1974	20 m
Eulemur flavifrons	Analavory, Maromandia		-14.3883	47.9358	E047:56:09.0, S14:23:18.0, 150 m	Rakotondravony, D. 1996. Biogéographie des rongeurs de Madagascar. In: Biogéographie de Madagascar. W. R. Lourenço (ed.), pp 303–306. Éditions de l’ORSTOM, Paris.		between 01VII1991 and 31X1992	310 m
Eulemur flavifrons	Berara Forest		-14.3069	47.9139	E047:54:50.0, S14:18:25.0, 170 m	Ralison, J. 2008. Les lémuriens des forêts sèches malgaches. In: Les Forêts Sèches de Madagascar. S. M. Goodman & L. Wilmé (eds.), pp 135–156. Malagasy Nature 1.
Eulemur flavifrons	12	1431'59"	-14.5331	47.9992		Randriatahina, G. H. & Rabarivola, J. C. 2004. Inventaire des lémuriens dans la partie nordouest de Madagascar et distribution d’Eulemur macaco flavifrons. Lemur News 9: 7–9.		15VI1929	600 m
Eulemur flavifrons	11	1429'23"	-14.4897	47.8544		Randriatahina, G. H. & Rabarivola, J. C. 2004. Inventaire des lémuriens dans la partie nordouest de Madagascar et distribution d’Eulemur macaco flavifrons. Lemur News 9: 7–9.		13VII1929	600 m
Eulemur flavifrons	10	1422'38"	-14.3772	47.7644		Randriatahina, G. H. & Rabarivola, J. C. 2004. Inventaire des lémuriens dans la partie nordouest de Madagascar et distribution d’Eulemur macaco flavifrons. Lemur News 9: 7–9.		11VI1929	600 m
Eulemur flavifrons	6	1436'51"	-14.6142	48.26		Randriatahina, G. H. & Rabarivola, J. C. 2004. Inventaire des lémuriens dans la partie nordouest de Madagascar et distribution d’Eulemur macaco flavifrons. Lemur News 9: 7–9.		1997-02-11 00:00:00.0		Jutta Schmid
Eulemur flavifrons	7	1432'06"	-14.535	48.2683		Randriatahina, G. H. & Rabarivola, J. C. 2004. Inventaire des lémuriens dans la partie nordouest de Madagascar et distribution d’Eulemur macaco flavifrons. Lemur News 9: 7–9.		1997-02-11 00:00:00.0		Jutta Schmid
Eulemur flavifrons	9	1429'50"	-14.4972	48.2061		Randriatahina, G. H. & Rabarivola, J. C. 2004. Inventaire des lémuriens dans la partie nordouest de Madagascar et distribution d’Eulemur macaco flavifrons. Lemur News 9: 7–9.
Eulemur flavifrons	8	1423'27"	-14.3908	48.1994		Randriatahina, G. H. & Rabarivola, J. C. 2004. Inventaire des lémuriens dans la partie nordouest de Madagascar et distribution d’Eulemur macaco flavifrons. Lemur News 9: 7–9.
Eulemur flavifrons	1	1416'48"	-14.28	48.4128		Randriatahina, G. H. & Rabarivola, J. C. 2004. Inventaire des lémuriens dans la partie nordouest de Madagascar et distribution d’Eulemur macaco flavifrons. Lemur News 9: 7–9.		1997-02-11 00:00:00.0		Jutta Schmid
Eulemur flavifrons	Antsakoamamy		-14.4911	47.8506	E047:51:02.0, S14:29:28.0, 198 m	Randriatahina, G. H. & Rabarivola, J. C. 2004. Inventaire des lémuriens dans la partie nordouest de Madagascar et distribution d’Eulemur macaco flavifrons. Lemur News 9: 7–9. and Rabarivola 2004		Before 31XII1974	20 m
Eulemur flavifrons	Ankarafa		-14.3772	47.7644	E047:45:52.0, S14:22:38.0, 171 m	Randriatahina, G. H. & Rabarivola, J. C. 2004. Inventaire des lémuriens dans la partie nordouest de Madagascar et distribution d’Eulemur macaco flavifrons. Lemur News 9: 7–9. and Rabarivola 2004		Before 31XII1974	20 m
Eulemur flavifrons	Ankiabe		-14.6136	48.2575	E048:15:27.0, S14:36:49.0, 586 m	Randriatahina, G. H. & Rabarivola, J. C. 2004. Inventaire des lémuriens dans la partie nordouest de Madagascar et distribution d’Eulemur macaco flavifrons. Lemur News 9: 7–9. and Rabarivola 2004				Note: no specific GPS points, though occurs within reserve
Eulemur flavifrons	Andranobe		-14.535	48.2683	E048:16:06.0, S14:32:06.0, 253 m	Randriatahina, G. H. & Rabarivola, J. C. 2004. Inventaire des lémuriens dans la partie nordouest de Madagascar et distribution d’Eulemur macaco flavifrons. Lemur News 9: 7–9. and Rabarivola 2004				Note: species were found within area encompased by these two points
Eulemur flavifrons	Ambendrana		-14.5331	47.9992	E047:59:57.0, S14:31:59.0, 9 m	Randriatahina, G. H. & Rabarivola, J. C. 2004. Inventaire des lémuriens dans la partie nordouest de Madagascar et distribution d’Eulemur macaco flavifrons. Lemur News 9: 7–9. and Rabarivola 2004				Note: called "E. fulvus rufus", no specific GPS points, though occurs within reserve
Eulemur flavifrons	Anjavidimarina		-14.28	48.4128	E048:24:46.0, S14:16:48.0, 1148 m	Randriatahina, G. H. & Rabarivola, J. C. 2004. Inventaire des lémuriens dans la partie nordouest de Madagascar et distribution d’Eulemur macaco flavifrons. Lemur News 9: 7–9. and Rabarivola 2004				Note: species were found within area encompased by these two points
Eulemur flavifrons	Ankarafa		-14.3772	47.7644	E047:45:52.0, S14:22:38.0, 171 m	Volampeno, M. S. N., Masters, J. C. and Downs, C. T. 2011. Home range size in the blueeyed black lemur (Eulemur flavifrons): A comparison between dry and wet seasons. Mammalian Biology 76, 2: 157–164. (doi:10.1016/j.mambio.2010.04.005)		1999-01-18 00:00:00.0	450 m	Zo Lalaina Randriarimalala Rakotobe
Eulemur flavifrons	Ankarafa		-14.3772	47.7644	E047:45:52.0, S14:22:38.0, 171 m	Volampeno, M. S. N., Masters, J. C. and Downs, C. T. 2011. Home range size in the blueeyed black lemur (Eulemur flavifrons): A comparison between dry and wet seasons. Mammalian Biology 76, 2: 157–164. (doi:10.1016/j.mambio.2010.04.005)		1998-12-04 00:00:00.0	530 m	Zo Lalaina Randriarimalala Rakotobe
Eulemur flavifrons	Ankarafa		-14.3772	47.7644	E047:45:52.0, S14:22:38.0, 171 m	Volampeno, M. S. N., Masters, J. C. and Downs, C. T. 2011. Home range size in the blueeyed black lemur (Eulemur flavifrons): A comparison between dry and wet seasons. Mammalian Biology 76, 2: 157–164. (doi:10.1016/j.mambio.2010.04.005)		1998-11-09 00:00:00.0	835 m	Zo Lalaina Randriarimalala Rakotobe
Eulemur flavifrons	Ankarafa		-14.3772	47.7644	E047:45:52.0, S14:22:38.0, 171 m	Volampeno, M. S. N., Masters, J. C. and Downs, C. T. 2011. Home range size in the blueeyed black lemur (Eulemur flavifrons): A comparison between dry and wet seasons. Mammalian Biology 76, 2: 157–164. (doi:10.1016/j.mambio.2010.04.005)		1998-11-25 00:00:00.0	895 m	Zo Lalaina Randriarimalala Rakotobe
Eulemur flavifrons	Ankarafa		-14.3772	47.7644	E047:45:52.0, S14:22:38.0, 171 m	Volampeno, M. S. N., Masters, J. C. and Downs, C. T. 2011. Home range size in the blueeyed black lemur (Eulemur flavifrons): A comparison between dry and wet seasons. Mammalian Biology 76, 2: 157–164. (doi:10.1016/j.mambio.2010.04.005)		1998-11-25 00:00:00.0	895 m	Zo Lalaina Randriarimalala Rakotobe
Eulemur flavifrons	Ankarafa		-14.3772	47.7644	E047:45:52.0, S14:22:38.0, 171 m	Volampeno, M. S. N., Masters, J. C. and Downs, C. T. 2011. Home range size in the blueeyed black lemur (Eulemur flavifrons): A comparison between dry and wet seasons. Mammalian Biology 76, 2: 157–164. (doi:10.1016/j.mambio.2010.04.005)		1998-12-16 00:00:00.0	960 m	Zo Lalaina Randriarimalala Rakotobe
Eulemur flavifrons	Ankarafa		-14.3772	47.7644	E047:45:52.0, S14:22:38.0, 171 m	Volampeno, M. S. N., Masters, J. C. and Downs, C. T. 2011. Home range size in the blueeyed black lemur (Eulemur flavifrons): A comparison between dry and wet seasons. Mammalian Biology 76, 2: 157–164. (doi:10.1016/j.mambio.2010.04.005)		1998-12-16 00:00:00.0	960 m	Zo Lalaina Randriarimalala Rakotobe
Eulemur flavifrons	Ankarafa		-14.3772	47.7644	E047:45:52.0, S14:22:38.0, 171 m	Volampeno, M. S. N., Masters, J. C. and Downs, C. T. 2011. Home range size in the blueeyed black lemur (Eulemur flavifrons): A comparison between dry and wet seasons. Mammalian Biology 76, 2: 157–164. (doi:10.1016/j.mambio.2010.04.005)				Distribution is funny?
Eulemur flavifrons	Ankarafa		-14.3772	47.7644	E047:45:52.0, S14:22:38.0, 171 m	Volampeno, M. S. N., Masters, J. C. and Downs, C. T. 2011. Home range size in the blueeyed black lemur (Eulemur flavifrons): A comparison between dry and wet seasons. Mammalian Biology 76, 2: 157–164. (doi:10.1016/j.mambio.2010.04.005)
Eulemur flavifrons	Ankarafa		-14.3772	47.7644	E047:45:52.0, S14:22:38.0, 171 m	Volampeno, M. S. N., Masters, J. C. and Downs, C. T. 2011. Home range size in the blueeyed black lemur (Eulemur flavifrons): A comparison between dry and wet seasons. Mammalian Biology 76, 2: 157–164. (doi:10.1016/j.mambio.2010.04.005)
Eulemur flavifrons	Ankarafa		-14.3772	47.7644	E047:45:52.0, S14:22:38.0, 171 m	Volampeno, M. S. N., Masters, J. C. and Downs, C. T. 2011. Home range size in the blueeyed black lemur (Eulemur flavifrons): A comparison between dry and wet seasons. Mammalian Biology 76, 2: 157–164. (doi:10.1016/j.mambio.2010.04.005)
Eulemur flavifrons	Ankarafa		-14.3772	47.7644	E047:45:52.0, S14:22:38.0, 171 m	Volampeno, M. S. N., Masters, J. C. and Downs, C. T. 2011. Home range size in the blueeyed black lemur (Eulemur flavifrons): A comparison between dry and wet seasons. Mammalian Biology 76, 2: 157–164. (doi:10.1016/j.mambio.2010.04.005)
Eulemur flavifrons	Ankarafa		-14.3772	47.7644	E047:45:52.0, S14:22:38.0, 171 m	Volampeno, M. S. N., Masters, J. C. and Downs, C. T. 2011. Home range size in the blueeyed black lemur (Eulemur flavifrons): A comparison between dry and wet seasons. Mammalian Biology 76, 2: 157–164. (doi:10.1016/j.mambio.2010.04.005)
Eulemur flavifrons	Ankarafa		-14.3772	47.7644	E047:45:52.0, S14:22:38.0, 171 m	Volampeno, M. S. N., Masters, J. C. and Downs, C. T. 2011. Home range size in the blueeyed black lemur (Eulemur flavifrons): A comparison between dry and wet seasons. Mammalian Biology 76, 2: 157–164. (doi:10.1016/j.mambio.2010.04.005)		1997-02-19 00:00:00.0		Jutta Schmid
Eulemur flavifrons	Ankarafa		-14.3772	47.7644	E047:45:52.0, S14:22:38.0, 171 m	Volampeno, M. S. N., Masters, J. C. and Downs, C. T. 2011. Home range size in the blueeyed black lemur (Eulemur flavifrons): A comparison between dry and wet seasons. Mammalian Biology 76, 2: 157–164. (doi:10.1016/j.mambio.2010.04.005)		1997-02-03 00:00:00.0		Rodin M. Rasoloarison
Eulemur flavifrons	Ankarafa		-14.3772	47.7644	E047:45:52.0, S14:22:38.0, 171 m	Volampeno, M. S. N., Masters, J. C. and Downs, C. T. 2011. Home range size in the blueeyed black lemur (Eulemur flavifrons): A comparison between dry and wet seasons. Mammalian Biology 76, 2: 157–164. (doi:10.1016/j.mambio.2010.04.005)		1997-02-19 00:00:00.0		Rodin M. Rasoloarison
Eulemur flavifrons	Ankarafa		-14.3772	47.7644	E047:45:52.0, S14:22:38.0, 171 m	Volampeno, M. S. N., Masters, J. C. and Downs, C. T. 2011. Home range size in the blueeyed black lemur (Eulemur flavifrons): A comparison between dry and wet seasons. Mammalian Biology 76, 2: 157–164. (doi:10.1016/j.mambio.2010.04.005)		1997-02-03 00:00:00.0		Jutta Schmid
Eulemur flavifrons	Ankarafa		-14.3772	47.7644	E047:45:52.0, S14:22:38.0, 171 m	Volampeno, M. S. N., Masters, J. C. and Downs, C. T. 2011. Home range size in the blueeyed black lemur (Eulemur flavifrons): A comparison between dry and wet seasons. Mammalian Biology 76, 2: 157–164. (doi:10.1016/j.mambio.2010.04.005)		1997-02-03 00:00:00.0		Jutta Schmid
Eulemur flavifrons	Ankarafa		-14.3772	47.7644	E047:45:52.0, S14:22:38.0, 171 m	Volampeno, M. S. N., Masters, J. C. and Downs, C. T. 2011. Home range size in the blueeyed black lemur (Eulemur flavifrons): A comparison between dry and wet seasons. Mammalian Biology 76, 2: 157–164. (doi:10.1016/j.mambio.2010.04.005)		1997-02-03 00:00:00.0		Jutta Schmid
Eulemur flavifrons	Ankiabe	Eulemur_macaco_flavifrons_8	-14.6142	48.26		Wilmé, L., Goodman, S. M. and Ganzhorn, J. U. 2006. Biogeographic evolution of Madagascar’s microendemic biota. Science 312: 1063–1065. (doi:10.1126/science.1122806)	S36
Eulemur flavifrons	Andranobe	Eulemur_macaco_flavifrons_6	-14.535	48.2683		Wilmé, L., Goodman, S. M. and Ganzhorn, J. U. 2006. Biogeographic evolution of Madagascar’s microendemic biota. Science 312: 1063–1065. (doi:10.1126/science.1122806)	S36
Eulemur flavifrons	Ambendrana	Eulemur_macaco_flavifrons_5	-14.5331	47.9992		Wilmé, L., Goodman, S. M. and Ganzhorn, J. U. 2006. Biogeographic evolution of Madagascar’s microendemic biota. Science 312: 1063–1065. (doi:10.1126/science.1122806)	S36
Eulemur flavifrons	Antsakoamamy	Eulemur_macaco_flavifrons_9	-14.4897	47.8544		Wilmé, L., Goodman, S. M. and Ganzhorn, J. U. 2006. Biogeographic evolution of Madagascar’s microendemic biota. Science 312: 1063–1065. (doi:10.1126/science.1122806)	S36
Eulemur flavifrons	Analavory, Maromandia	Eulemur_macaco_flavifrons_10	-14.3883	47.9358		Wilmé, L., Goodman, S. M. and Ganzhorn, J. U. 2006. Biogeographic evolution of Madagascar’s microendemic biota. Science 312: 1063–1065. (doi:10.1126/science.1122806)	S90
Eulemur flavifrons	Ankarafa	Eulemur_macaco_flavifrons_4	-14.3772	47.7644		Wilmé, L., Goodman, S. M. and Ganzhorn, J. U. 2006. Biogeographic evolution of Madagascar’s microendemic biota. Science 312: 1063–1065. (doi:10.1126/science.1122806)	S30
Eulemur flavifrons	Anjavidimarina	Eulemur_macaco_flavifrons_7	-14.28	48.4128		Wilmé, L., Goodman, S. M. and Ganzhorn, J. U. 2006. Biogeographic evolution of Madagascar’s microendemic biota. Science 312: 1063–1065. (doi:10.1126/science.1122806)	S36
Eulemur flavifrons	Manambalia	Eulemur_macaco_flavifrons_2	-14.2667	48.1667		Wilmé, L., Goodman, S. M. and Ganzhorn, J. U. 2006. Biogeographic evolution of Madagascar’s microendemic biota. Science 312: 1063–1065. (doi:10.1126/science.1122806)	PBZT-L.1109
Eulemur flavifrons	Sahamalaza, Baie de	Eulemur_macaco_flavifrons_3	-14.2167	47.9833		Wilmé, L., Goodman, S. M. and Ganzhorn, J. U. 2006. Biogeographic evolution of Madagascar’s microendemic biota. Science 312: 1063–1065. (doi:10.1126/science.1122806)	S13
Eulemur flavifrons	Maromandia, 1 day E	Eulemur_macaco_flavifrons_1	-14.2	48.2		Wilmé, L., Goodman, S. M. and Ganzhorn, J. U. 2006. Biogeographic evolution of Madagascar’s microendemic biota. Science 312: 1063–1065. (doi:10.1126/science.1122806)	BMNH-ZD.1935.1.8.117
Eulemur fulvus			-15.0289	47.2722		Andriamandranto Ravoahangy, Hubert E. Andriamaharoa, Linah A. Randrianaina, Angelos T. S. Josso, Jeannie Raharimampionona, Christopher Birkinshaw. 2008. Preliminary inventory of lemurs at ten Priority Sites for Plant Conservation. Lemur News, 13, pg. 40-43		between 01VII2005 and 31VIII2005	1189 m
Eulemur fulvus			-13.6856	49.4417		Andriamandranto Ravoahangy, Hubert E. Andriamaharoa, Linah A. Randrianaina, Angelos T. S. Josso, Jeannie Raharimampionona, Christopher Birkinshaw. 2008. Preliminary inventory of lemurs at ten Priority Sites for Plant Conservation. Lemur News, 13, pg. 40-43		between 01XI1994 and 14XI1994	1260 m
Eulemur fulvus		(14 51? 58 ??S, 48 12?	-14.8661	48.2033		Blanchard Randrianambinina, Solofonirina Rasoloharijaona, Berthe Rakotosamimanana (2003) Inventaires des Communautés Lémuriennes dans la Réserve Spéciale de Bora au Nord-Ouest et la Forêt Domaniale de Mahilaka-Maromandia au Nord de Madagascar. Lemur News 8: 15-18.		between 07XI2000 and 13XI2000	645 m
Eulemur fulvus	Mantadia		-18.792	48.427	GBIF	Conservation International	Conservation International:20:35822	between 01V1995 and 31VII1995	30 m
Eulemur fulvus	Didy		-18.198	48.578	GBIF	Conservation International	Conservation International:20:35811	03XII1994	50 m
Eulemur fulvus	Lac Tsimaloto		-16.229	47.143	GBIF	Conservation International	Conservation International:30:22347	between 26IX1997 and 03X1997	50 m
Eulemur fulvus	Andriantantely		-18.695	48.813	GBIF	Conservation International	Conservation International:20:35831	between 06V1999 and 04VI1999	150 m
Eulemur fulvus	Ankarokaroka		-16.338	46.793	GBIF	Conservation International	Conservation International:30:51146	between 01V1999 and 31V1999	150 m
Eulemur fulvus	Sandranantitra		-18.048	49.092	GBIF	Conservation International	Conservation International:20:35839	between 06V1999 and 04VI1999	250 m
Eulemur fulvus	Iofa		-18.702	48.467	GBIF	Conservation International	Conservation International:20:35799	between 25V1994 and 26V1994	350 m
Eulemur fulvus	Ankarokaroka		-16.338	46.793	GBIF	Conservation International	Conservation International:30:56547	between 06X1997 and 14X1997	900 m
Eulemur fulvus	Lac Tsimaloto		-16.229	47.143	GBIF	Conservation International	Conservation International:30:15029	between 11XI1997 and 18XI1997	900 m
Eulemur fulvus	Antsiloky		-16.227	46.963	GBIF	Conservation International	Conservation International:30:59102	between 02XI1997 and 11XI1997	1200 m
Eulemur fulvus	Lac Tsimaloto		-16.229	47.143	GBIF	Conservation International	Conservation International:30:17035	between 23X1997 and 02XI1997	1575 m
Eulemur fulvus	Antsiloky		-16.227	46.963	GBIF	Conservation International	Conservation International:30:22630	between 01V1999 and 31V1999
Eulemur fulvus	lkt		-15.8186	49.5105		David Rasolofoson, Gilbert Rakotondratsimba, Odon Rakotonirainy, Tovonanahary Rasolofoharivelo,Lucien Rakotozafy, Jonah Ratsimbazafy, Felix Ratelolahy, Valina Andriamaholy, Augustin Sarovy (2007) Le bloc forestier de Makira charnière de Lémuriens. Lemur News 12. Pg 49-53		between 23VII1995 and 24VII1995	50 m
Eulemur fulvus	apg		-15.4089	49.1347		David Rasolofoson, Gilbert Rakotondratsimba, Odon Rakotonirainy, Tovonanahary Rasolofoharivelo,Lucien Rakotozafy, Jonah Ratsimbazafy, Felix Ratelolahy, Valina Andriamaholy, Augustin Sarovy (2007) Le bloc forestier de Makira charnière de Lémuriens. Lemur News 12. Pg 49-53		26VII1995	50 m
Eulemur fulvus		1852?S; 4822?E	-18.8667	48.3667		Dolch, R., R. D. Hilgartner, J. N. Ndriamiary and Randriamahazo H. 2004. The grandmother of all bamboo lemurs: evidence for the occurrence of Hapalemur simus in fragmented rainforest surrounding the Torotorofotsy marshes, central eastern Madagascar. Lemur News 9: 24–26.		between 12X2000 and 21X2000	1075 m
Eulemur fulvus	Ankilahila	19?42.4'S, 47? 50.1'	-19.7067	47.835		Goodman S., Rene de Roland L.A., Thorstrom R. (1998) Predation on the eastern woolly lemur (Avahi laniger) and other vertebrates by Henst's goshawk (Accipiter henstii). Lemur News 3: 14-15.		between 01VIII1996 and 28II1997	20 m
Eulemur fulvus	Andringitra National Park		-22.2176	46.9311		Goodman S., Rene de Roland L.A., Thorstrom R. (1998) Predation on the eastern woolly lemur (Avahi laniger) and other vertebrates by Henst's goshawk (Accipiter henstii). Lemur News 3: 14-15.		between 15X1997 and 27X1997	850 m
Eulemur fulvus	Mahatsinjo	19?40.8'S, 47?46.2'E	-19.68	47.77		Goodman S., Rene de Roland L.A., Thorstrom R. (1998) Predation on the eastern woolly lemur (Avahi laniger) and other vertebrates by Henst's goshawk (Accipiter henstii). Lemur News 3: 14-15.		between 25X1999 and 02XI1999	1200 m
Eulemur fulvus	1358.6?S, 4825.4		-13.9767	48.4233		Ned Horning (2000) The Lemurs of the Northeastern Slopes of the Réserve Spéciale de Manongarivo. Lemur News 5: 30–32.		between 11I2003 and 27II2003	550 m
Eulemur fulvus	140.0?S, 4825.7?		-14	48.4283		Ned Horning (2000) The Lemurs of the Northeastern Slopes of the Réserve Spéciale de Manongarivo. Lemur News 5: 30–32.		between 11I2003 and 27II2003	650 m
Eulemur fulvus	141.3?S, 4825.1?		-14.0217	48.4183		Ned Horning (2000) The Lemurs of the Northeastern Slopes of the Réserve Spéciale de Manongarivo. Lemur News 5: 30–32.		between 08XII1998 and 29XII1998	1000 m
Eulemur fulvus			-14.8616	48.2072		Olivieri, G., Craul, M. & Radespiel, U. 2005. Inventaire des lémuriens dans 15 fragments de forêt de la province de Mahajanga. Lemur News 10: 11–16.		between 01II1995 and 28II1995	550 m
Eulemur fulvus			-16.8567	47.0251		Olivieri, G., Craul, M. & Radespiel, U. 2005. Inventaire des lémuriens dans 15 fragments de forêt de la province de Mahajanga. Lemur News 10: 11–16.		between 14XI2000 and 21XI2000	625 m
Eulemur fulvus			-15.4984	47.4798		Olivieri, G., Craul, M. & Radespiel, U. 2005. Inventaire des lémuriens dans 15 fragments de forêt de la province de Mahajanga. Lemur News 10: 11–16.		between 01II1995 and 28II1995	650 m
Eulemur fulvus			-14.7944	47.7836		Olivieri, G., Craul, M. & Radespiel, U. 2005. Inventaire des lémuriens dans 15 fragments de forêt de la province de Mahajanga. Lemur News 10: 11–16.		between 01II1995 and 28II1995	650 m
Eulemur fulvus			-15.6594	47.1197		Olivieri, G., Craul, M. & Radespiel, U. 2005. Inventaire des lémuriens dans 15 fragments de forêt de la province de Mahajanga. Lemur News 10: 11–16.		between 01II1995 and 28II1995	750 m
Eulemur fulvus			-15.2616	48.2992		Olivieri, G., Craul, M. & Radespiel, U. 2005. Inventaire des lémuriens dans 15 fragments de forêt de la province de Mahajanga. Lemur News 10: 11–16.		between 01II1995 and 28II1995	750 m
Eulemur fulvus			-15.4806	46.6886		Olivieri, G., Craul, M. & Radespiel, U. 2005. Inventaire des lémuriens dans 15 fragments de forêt de la province de Mahajanga. Lemur News 10: 11–16.		between 18X2000 and 27X2000	900 m
Eulemur fulvus			-15.3273	47.679		Olivieri, G., Craul, M. & Radespiel, U. 2005. Inventaire des lémuriens dans 15 fragments de forêt de la province de Mahajanga. Lemur News 10: 11–16.		between 28X2000 and 05XI2000	1000 m
Eulemur fulvus			-15.471	46.6665		Olivieri, G., Craul, M. & Radespiel, U. 2005. Inventaire des lémuriens dans 15 fragments de forêt de la province de Mahajanga. Lemur News 10: 11–16.		between 22X2000 and 31X2000	1100 m
Eulemur fulvus			-16.0824	47.3013		Olivieri, G., Craul, M. & Radespiel, U. 2005. Inventaire des lémuriens dans 15 fragments de forêt de la province de Mahajanga. Lemur News 10: 11–16.		between 26XI2000 and 04XII2000	1200 m
Eulemur fulvus			-15.1568	47.7351		Olivieri, G., Craul, M. & Radespiel, U. 2005. Inventaire des lémuriens dans 15 fragments de forêt de la province de Mahajanga. Lemur News 10: 11–16.		between 02VI1999 and 23VII1999	1300 m
Eulemur fulvus			-15.7992	47.1225		Olivieri, G., Craul, M. & Radespiel, U. 2005. Inventaire des lémuriens dans 15 fragments de forêt de la province de Mahajanga. Lemur News 10: 11–16.		between 06I1998 and 15I1998	1675 m
Eulemur fulvus		1614?S; 4709?E),	-16.2333	47.15		Radespiel, U. (2001) Preliminary study on the lemur communities at three sites of dry deciduous forest in the Réserve Naturelle d'Ankarafantsika. Lemur News 6:22–24.		between 18I1996 and 24I1996	730 m
Eulemur fulvus		1620?S; 4648?E)	-16.3333	46.8		Radespiel, U. (2001) Preliminary study on the lemur communities at three sites of dry deciduous forest in the Réserve Naturelle d'Ankarafantsika. Lemur News 6:22–24.		between 10I1996 and 18I1996	780 m
Eulemur fulvus			-16.2147	46.4693		Radespiel, U. (2001) Preliminary study on the lemur communities at three sites of dry deciduous forest in the Réserve Naturelle d'Ankarafantsika. Lemur News 6:22–24.		between 06XII2000 and 13XII2000	910 m
Eulemur fulvus		1607?S;	-16.1167	46.95		Radespiel, U. (2001) Preliminary study on the lemur communities at three sites of dry deciduous forest in the Réserve Naturelle d'Ankarafantsika. Lemur News 6:22–24.		between 09XII1991 and 29XII1991	1025 m
Eulemur fulvus	Mah		-18.7167	48.8833		Rakotonirainy EO (2001) Effets de la fragmentation de la forêt humide sur les populations d'oiseaux et de lémuriens dans le corridor Mantadia-Zahamena. Lemur News 6: 18-21.		between 11I2003 and 27II2003	200 m
Eulemur fulvus	man		-18.7833	48.9667		Rakotonirainy EO (2001) Effets de la fragmentation de la forêt humide sur les populations d'oiseaux et de lémuriens dans le corridor Mantadia-Zahamena. Lemur News 6: 18-21.		between 11I2003 and 27II2003	650 m
Eulemur fulvus	And		-18.6833	48.8		Rakotonirainy EO (2001) Effets de la fragmentation de la forêt humide sur les populations d'oiseaux et de lémuriens dans le corridor Mantadia-Zahamena. Lemur News 6: 18-21.		between 11I2003 and 27II2003	750 m
Eulemur fulvus	san		-18.0333	49.0833		Rakotonirainy EO (2001) Effets de la fragmentation de la forêt humide sur les populations d'oiseaux et de lémuriens dans le corridor Mantadia-Zahamena. Lemur News 6: 18-21.		between 11I2003 and 27II2003	850 m
Eulemur fulvus	Vav		-18.6833	49.15		Rakotonirainy EO (2001) Effets de la fragmentation de la forêt humide sur les populations d'oiseaux et de lémuriens dans le corridor Mantadia-Zahamena. Lemur News 6: 18-21.		between 01VII2005 and 31VIII2005	1020 m
Eulemur fulvus	zah		-17.7333	48.9667		Rakotonirainy EO (2001) Effets de la fragmentation de la forêt humide sur les populations d'oiseaux et de lémuriens dans le corridor Mantadia-Zahamena. Lemur News 6: 18-21.		between 01VII2005 and 31VIII2005	1271 m
Eulemur fulvus	Voh		-18.8	48.9333		Rakotonirainy EO (2001) Effets de la fragmentation de la forêt humide sur les populations d'oiseaux et de lémuriens dans le corridor Mantadia-Zahamena. Lemur News 6: 18-21.		between 01VII2005 and 31VIII2005	1342 m
Eulemur fulvus	4	1439'59"	-14.6664	48.2097		Randriatahina, G. H. & Rabarivola, J. C. 2004. Inventaire des lémuriens dans la partie nordouest de Madagascar et distribution d’Eulemur macaco flavifrons. Lemur News 9: 7–9.		10VIII1995	50 m
Eulemur fulvus	5	1437'51"	-14.6308	48.2722		Randriatahina, G. H. & Rabarivola, J. C. 2004. Inventaire des lémuriens dans la partie nordouest de Madagascar et distribution d’Eulemur macaco flavifrons. Lemur News 9: 7–9.		22V1994	50 m
Eulemur fulvus	2	1419'45"	-14.3292	48.5083		Randriatahina, G. H. & Rabarivola, J. C. 2004. Inventaire des lémuriens dans la partie nordouest de Madagascar et distribution d’Eulemur macaco flavifrons. Lemur News 9: 7–9.		between 02VI1999 and 23VII1999	1150 m
Eulemur fulvus	3	1416'23"	-14.2731	48.6481		Randriatahina, G. H. & Rabarivola, J. C. 2004. Inventaire des lémuriens dans la partie nordouest de Madagascar et distribution d’Eulemur macaco flavifrons. Lemur News 9: 7–9.		between 01VI2003 and 29X2003	1180 m
Eulemur fulvus	Mantadia, PN	Eulemur_fulvus_fulvus_15	-18.7917	48.4267		Wilmé, L., Goodman, S. M. and Ganzhorn, J. U. 2006. Biogeographic evolution of Madagascar’s microendemic biota. Science 312: 1063–1065. (doi:10.1126/science.1122806)	S23	3I1931	1 m
Eulemur fulvus	Andriantantely	Eulemur_fulvus_fulvus_16	-18.695	48.8133		Wilmé, L., Goodman, S. M. and Ganzhorn, J. U. 2006. Biogeographic evolution of Madagascar’s microendemic biota. Science 312: 1063–1065. (doi:10.1126/science.1122806)	S23	6I1931	1 m
Eulemur fulvus	Betsakafandrika, Bezavona	Eulemur_fulvus_fulvus_28	-19.9172	47.7558		Wilmé, L., Goodman, S. M. and Ganzhorn, J. U. 2006. Biogeographic evolution of Madagascar’s microendemic biota. Science 312: 1063–1065. (doi:10.1126/science.1122806)	S29	1I1986-31XII1996	110 m
Eulemur fulvus	Tsinjoarivo, 16.2 km SE	Eulemur_fulvus_fulvus_27	-19.7067	47.835		Wilmé, L., Goodman, S. M. and Ganzhorn, J. U. 2006. Biogeographic evolution of Madagascar’s microendemic biota. Science 312: 1063–1065. (doi:10.1126/science.1122806)	S28	1I1986-31XII1996	150 m
Eulemur fulvus	Lakato, For?t de	Eulemur_fulvus_fulvus_2	-19.1833	48.4333		Wilmé, L., Goodman, S. M. and Ganzhorn, J. U. 2006. Biogeographic evolution of Madagascar’s microendemic biota. Science 312: 1063–1065. (doi:10.1126/science.1122806)	BMNH-ZD.1925.8.3.3	1IX2007-30IX2007	171 m
Eulemur fulvus	P?rinet-Analamazaotra	Eulemur_fulvus_fulvus_5	-18.9333	48.4333		Wilmé, L., Goodman, S. M. and Ganzhorn, J. U. 2006. Biogeographic evolution of Madagascar’s microendemic biota. Science 312: 1063–1065. (doi:10.1126/science.1122806)	PBZT-L.1026	1VII2007-31VII2007	171 m
Eulemur fulvus	Fanovana	Eulemur_fulvus_fulvus_3	-18.9167	48.5333		Wilmé, L., Goodman, S. M. and Ganzhorn, J. U. 2006. Biogeographic evolution of Madagascar’s microendemic biota. Science 312: 1063–1065. (doi:10.1126/science.1122806)	BMNH-ZD.1935.1.8.75	1V2007-31V2007	171 m
Eulemur fulvus	Imerimandroso, 20 miles E	Eulemur_fulvus_fulvus_4	-17.5	48.6333		Wilmé, L., Goodman, S. M. and Ganzhorn, J. U. 2006. Biogeographic evolution of Madagascar’s microendemic biota. Science 312: 1063–1065. (doi:10.1126/science.1122806)	BMNH-ZD.1948.148	1VI2007-30VI2007	171 m
Eulemur fulvus	Ankarafantsika	Eulemur_fulvus_fulvus_6	-16.15	46.95		Wilmé, L., Goodman, S. M. and Ganzhorn, J. U. 2006. Biogeographic evolution of Madagascar’s microendemic biota. Science 312: 1063–1065. (doi:10.1126/science.1122806)	PBZT-L.1034	1VIII2007-31VIII2007	171 m
Eulemur fulvus	Mangindrano	Eulemur_fulvus_fulvus_11	-14.2061	48.9539		Wilmé, L., Goodman, S. M. and Ganzhorn, J. U. 2006. Biogeographic evolution of Madagascar’s microendemic biota. Science 312: 1063–1065. (doi:10.1126/science.1122806)	S14	1II2008-29II2008	171 m
Eulemur fulvus	Manongarivo, RS (1600 m)	Eulemur_fulvus_fulvus_8	-14.0222	48.4181		Wilmé, L., Goodman, S. M. and Ganzhorn, J. U. 2006. Biogeographic evolution of Madagascar’s microendemic biota. Science 312: 1063–1065. (doi:10.1126/science.1122806)	S10	1XI2007-30XI2007	171 m
Eulemur fulvus	Manongarivo, RS (1240 m)	Eulemur_fulvus_fulvus_7	-13.9989	48.4281		Wilmé, L., Goodman, S. M. and Ganzhorn, J. U. 2006. Biogeographic evolution of Madagascar’s microendemic biota. Science 312: 1063–1065. (doi:10.1126/science.1122806)	S10	1X2007-31X2007	171 m
Eulemur fulvus	Manongarivo, RS (785 m)	Eulemur_fulvus_fulvus_9	-13.9772	48.4228		Wilmé, L., Goodman, S. M. and Ganzhorn, J. U. 2006. Biogeographic evolution of Madagascar’s microendemic biota. Science 312: 1063–1065. (doi:10.1126/science.1122806)	S10	1XII2007-31XII2007	171 m
Eulemur fulvus	Anorontsangana	Eulemur_fulvus_fulvus_1	-13.9	47.9167		Wilmé, L., Goodman, S. M. and Ganzhorn, J. U. 2006. Biogeographic evolution of Madagascar’s microendemic biota. Science 312: 1063–1065. (doi:10.1126/science.1122806)	BMNH-ZD,1891.1.22.4	1IV2007-30IV2007	171 m
Eulemur fulvus	Betaindambo	Eulemur_fulvus_fulvus_10	-13.8692	48.8442		Wilmé, L., Goodman, S. M. and Ganzhorn, J. U. 2006. Biogeographic evolution of Madagascar’s microendemic biota. Science 312: 1063–1065. (doi:10.1126/science.1122806)	S14	1I2008-31I2008	171 m
Eulemur fulvus	Mevatanana	Eulemur_fulvus_fulvus_12	-13.8628	48.8292		Wilmé, L., Goodman, S. M. and Ganzhorn, J. U. 2006. Biogeographic evolution of Madagascar’s microendemic biota. Science 312: 1063–1065. (doi:10.1126/science.1122806)	S14	1III2008-31III2008	171 m
Eulemur fulvus	Ambohitantely, RS (1450 m)	Eulemur_fulvus_fulvus_25	-18.1683	47.2767		Wilmé, L., Goodman, S. M. and Ganzhorn, J. U. 2006. Biogeographic evolution of Madagascar’s microendemic biota. Science 312: 1063–1065. (doi:10.1126/science.1122806)	S27	1I1986-31XII1996	180 m
Eulemur fulvus	Vohitralanana	Eulemur_fulvus_fulvus_20	-18.8	48.9333		Wilmé, L., Goodman, S. M. and Ganzhorn, J. U. 2006. Biogeographic evolution of Madagascar’s microendemic biota. Science 312: 1063–1065. (doi:10.1126/science.1122806)	S23	Before 31XII1974	20 m
Eulemur fulvus	Vavazahana	Eulemur_fulvus_fulvus_21	-18.6228	48.8089		Wilmé, L., Goodman, S. M. and Ganzhorn, J. U. 2006. Biogeographic evolution of Madagascar’s microendemic biota. Science 312: 1063–1065. (doi:10.1126/science.1122806)	S23	Before 31XII1974	20 m
Eulemur fulvus	Bora, Site C	Eulemur_fulvus_fulvus_22	-14.8828	48.2072		Wilmé, L., Goodman, S. M. and Ganzhorn, J. U. 2006. Biogeographic evolution of Madagascar’s microendemic biota. Science 312: 1063–1065. (doi:10.1126/science.1122806)	S24	Before 31XII1974	20 m
Eulemur fulvus	Mahala Razanaka	Eulemur_fulvus_fulvus_19	-18.7167	48.8833		Wilmé, L., Goodman, S. M. and Ganzhorn, J. U. 2006. Biogeographic evolution of Madagascar’s microendemic biota. Science 312: 1063–1065. (doi:10.1126/science.1122806)	S23	28I1931	250 m
Eulemur fulvus	Tantavona Anjiro N	Eulemur_fulvus_fulvus_18	-18.3736	49.0042		Wilmé, L., Goodman, S. M. and Ganzhorn, J. U. 2006. Biogeographic evolution of Madagascar’s microendemic biota. Science 312: 1063–1065. (doi:10.1126/science.1122806)	S23	22I1931	250 m
Eulemur fulvus	Sandranantitra	Eulemur_fulvus_fulvus_17	-18.0483	49.0917		Wilmé, L., Goodman, S. M. and Ganzhorn, J. U. 2006. Biogeographic evolution of Madagascar’s microendemic biota. Science 312: 1063–1065. (doi:10.1126/science.1122806)	S23	17I1931	250 m
Eulemur fulvus	Anjiamangirana I	Eulemur_fulvus_fulvus_35	-15.1569	47.735		Wilmé, L., Goodman, S. M. and Ganzhorn, J. U. 2006. Biogeographic evolution of Madagascar’s microendemic biota. Science 312: 1063–1065. (doi:10.1126/science.1122806)	S30	1X2007-30XI2007	253 m
Eulemur fulvus	Mariarano	Eulemur_fulvus_fulvus_31	-15.4806	46.6886		Wilmé, L., Goodman, S. M. and Ganzhorn, J. U. 2006. Biogeographic evolution of Madagascar’s microendemic biota. Science 312: 1063–1065. (doi:10.1126/science.1122806)	S30	11X2002-10XI2002	26 m
Eulemur fulvus	Torotorofotsy, Mokaranana	Eulemur_fulvus_fulvus_24	-18.8667	48.3667		Wilmé, L., Goodman, S. M. and Ganzhorn, J. U. 2006. Biogeographic evolution of Madagascar’s microendemic biota. Science 312: 1063–1065. (doi:10.1126/science.1122806)	S26	1VII1991-31X1992	310 m
Eulemur fulvus	Ambongabe	Eulemur_fulvus_fulvus_33	-15.3272	47.6789		Wilmé, L., Goodman, S. M. and Ganzhorn, J. U. 2006. Biogeographic evolution of Madagascar’s microendemic biota. Science 312: 1063–1065. (doi:10.1126/science.1122806)	S30	Before 31XII2004	405 m
Eulemur fulvus	Onive, For?t Class?e	Eulemur_fulvus_fulvus_14	-19.7108	47.8308		Wilmé, L., Goodman, S. M. and Ganzhorn, J. U. 2006. Biogeographic evolution of Madagascar’s microendemic biota. Science 312: 1063–1065. (doi:10.1126/science.1122806)	S22	17XI1930	50 m
Eulemur fulvus	Tsinjoarivo, 10 km NE	Eulemur_fulvus_fulvus_26	-19.68	47.77		Wilmé, L., Goodman, S. M. and Ganzhorn, J. U. 2006. Biogeographic evolution of Madagascar’s microendemic biota. Science 312: 1063–1065. (doi:10.1126/science.1122806)	S28	1I1986-31XII1996	50 m
Eulemur fulvus	near Andilambe River	Eulemur_fulvus_fulvus_13	-13.8667	48.8458		Wilmé, L., Goodman, S. M. and Ganzhorn, J. U. 2006. Biogeographic evolution of Madagascar’s microendemic biota. Science 312: 1063–1065. (doi:10.1126/science.1122806)	S14	16XI1930	50 m
Eulemur fulvus	Bora (2004)	Eulemur_fulvus_fulvus_29	-14.8617	48.2072		Wilmé, L., Goodman, S. M. and Ganzhorn, J. U. 2006. Biogeographic evolution of Madagascar’s microendemic biota. Science 312: 1063–1065. (doi:10.1126/science.1122806)	S30	1I1986-31XII1996	500 m
Eulemur fulvus	Mahatsinjo	Eulemur_fulvus_fulvus_30	-14.7944	47.7836		Wilmé, L., Goodman, S. M. and Ganzhorn, J. U. 2006. Biogeographic evolution of Madagascar’s microendemic biota. Science 312: 1063–1065. (doi:10.1126/science.1122806)	S30	1I1986-31XII1996	557 m
Eulemur fulvus	Le Croisement	Eulemur_fulvus_fulvus_32	-16.8567	47.025		Wilmé, L., Goodman, S. M. and Ganzhorn, J. U. 2006. Biogeographic evolution of Madagascar’s microendemic biota. Science 312: 1063–1065. (doi:10.1126/science.1122806)	S30	13XI2002-9XII2002	66 m
Eulemur fulvus	Zahamena, Antenina	Eulemur_fulvus_fulvus_23	-17.5161	48.7675		Wilmé, L., Goodman, S. M. and Ganzhorn, J. U. 2006. Biogeographic evolution of Madagascar’s microendemic biota. Science 312: 1063–1065. (doi:10.1126/science.1122806)	S25	1I1986	669 m
Eulemur fulvus	Tsinjomitondraka	Eulemur_fulvus_fulvus_34	-15.6594	47.1197		Wilmé, L., Goodman, S. M. and Ganzhorn, J. U. 2006. Biogeographic evolution of Madagascar’s microendemic biota. Science 312: 1063–1065. (doi:10.1126/science.1122806)	S30	1X2007-30XI2007	9 m
Eulemur fulvus	Mahanoro, 50 mi NW	Eulemur_fulvus_fulvus_60	-19.7333	48.3333		Wilmé, L., Goodman, S. M. and Ganzhorn, J. U. 2006. Biogeographic evolution of Madagascar’s microendemic biota. Science 312: 1063–1065. (doi:10.1126/science.1122806)	USNM-063341
Eulemur fulvus	Mahanoro, 60 mi NW	Eulemur_fulvus_fulvus_61	-19.6667	48.2333		Wilmé, L., Goodman, S. M. and Ganzhorn, J. U. 2006. Biogeographic evolution of Madagascar’s microendemic biota. Science 312: 1063–1065. (doi:10.1126/science.1122806)	USNM-063342
Eulemur fulvus	Maromizaha, E	Eulemur_fulvus_fulvus_43	-18.9733	48.4717		Wilmé, L., Goodman, S. M. and Ganzhorn, J. U. 2006. Biogeographic evolution of Madagascar’s microendemic biota. Science 312: 1063–1065. (doi:10.1126/science.1122806)	S34
Eulemur fulvus	Maromizaha, W	Eulemur_fulvus_fulvus_44	-18.9683	48.4567		Wilmé, L., Goodman, S. M. and Ganzhorn, J. U. 2006. Biogeographic evolution of Madagascar’s microendemic biota. Science 312: 1063–1065. (doi:10.1126/science.1122806)	S34
Eulemur fulvus	Ambato, Ambodilongotra	Eulemur_fulvus_fulvus_42	-18.8908	48.5008		Wilmé, L., Goodman, S. M. and Ganzhorn, J. U. 2006. Biogeographic evolution of Madagascar’s microendemic biota. Science 312: 1063–1065. (doi:10.1126/science.1122806)	S34	Lemur species Marojejy National Park and Anjanaharibe?Sud Special Reserve, Madagascar
Eulemur fulvus	Sahafiana, For?t de	Eulemur_fulvus_fulvus_41	-18.7333	48.9667		Wilmé, L., Goodman, S. M. and Ganzhorn, J. U. 2006. Biogeographic evolution of Madagascar’s microendemic biota. Science 312: 1063–1065. (doi:10.1126/science.1122806)	S33	Lemur species Marojejy National Park and Anjanaharibe?Sud Special Reserve, Madagascar
Eulemur fulvus	Iofa	Eulemur_fulvus_fulvus_50	-18.7017	48.4667		Wilmé, L., Goodman, S. M. and Ganzhorn, J. U. 2006. Biogeographic evolution of Madagascar’s microendemic biota. Science 312: 1063–1065. (doi:10.1126/science.1122806)	S38
Eulemur fulvus	Anjozorobe, Antsahabe	Eulemur_fulvus_fulvus_40	-18.405	47.945		Wilmé, L., Goodman, S. M. and Ganzhorn, J. U. 2006. Biogeographic evolution of Madagascar’s microendemic biota. Science 312: 1063–1065. (doi:10.1126/science.1122806)	S32	Lemur species Marojejy National Park and Anjanaharibe?Sud Special Reserve, Madagascar
Eulemur fulvus	Didy, RAP site 2	Eulemur_fulvus_fulvus_51	-18.1983	48.5783		Wilmé, L., Goodman, S. M. and Ganzhorn, J. U. 2006. Biogeographic evolution of Madagascar’s microendemic biota. Science 312: 1063–1065. (doi:10.1126/science.1122806)	S38
Eulemur fulvus	Didy, 1h30 downriver	Eulemur_fulvus_fulvus_39	-18.1764	48.5986		Wilmé, L., Goodman, S. M. and Ganzhorn, J. U. 2006. Biogeographic evolution of Madagascar’s microendemic biota. Science 312: 1063–1065. (doi:10.1126/science.1122806)	S31	Lemur species Marojejy National Park and Anjanaharibe?Sud Special Reserve, Madagascar
Eulemur fulvus	Ambatondrazaka, For?t d'	Eulemur_fulvus_fulvus_62	-18.0833	48.75		Wilmé, L., Goodman, S. M. and Ganzhorn, J. U. 2006. Biogeographic evolution of Madagascar’s microendemic biota. Science 312: 1063–1065. (doi:10.1126/science.1122806)	ZMB-44476
Eulemur fulvus	Zahamena, Namarafana	Eulemur_fulvus_fulvus_48	-17.7333	48.975		Wilmé, L., Goodman, S. M. and Ganzhorn, J. U. 2006. Biogeographic evolution of Madagascar’s microendemic biota. Science 312: 1063–1065. (doi:10.1126/science.1122806)	S37
Eulemur fulvus	Zahamena, Hazoharina	Eulemur_fulvus_fulvus_49	-17.6856	49.0006		Wilmé, L., Goodman, S. M. and Ganzhorn, J. U. 2006. Biogeographic evolution of Madagascar’s microendemic biota. Science 312: 1063–1065. (doi:10.1126/science.1122806)	S37
Eulemur fulvus	Sakana	Eulemur_fulvus_fulvus_63	-17.3	49.0333		Wilmé, L., Goodman, S. M. and Ganzhorn, J. U. 2006. Biogeographic evolution of Madagascar’s microendemic biota. Science 312: 1063–1065. (doi:10.1126/science.1122806)	ZMB-83848
Eulemur fulvus	Ankarafantsika, Ankarokaroka	Eulemur_fulvus_fulvus_52	-16.3381	46.7931		Wilmé, L., Goodman, S. M. and Ganzhorn, J. U. 2006. Biogeographic evolution of Madagascar’s microendemic biota. Science 312: 1063–1065. (doi:10.1126/science.1122806)	S39
Eulemur fulvus	Ampijoroa, Ankarafantsika	Eulemur_fulvus_fulvus_55	-16.3	46.8167		Wilmé, L., Goodman, S. M. and Ganzhorn, J. U. 2006. Biogeographic evolution of Madagascar’s microendemic biota. Science 312: 1063–1065. (doi:10.1126/science.1122806)	S40
Eulemur fulvus	Bevazaha, Ankarafantsika	Eulemur_fulvus_fulvus_58	-16.2333	47.15		Wilmé, L., Goodman, S. M. and Ganzhorn, J. U. 2006. Biogeographic evolution of Madagascar’s microendemic biota. Science 312: 1063–1065. (doi:10.1126/science.1122806)	S8
Eulemur fulvus	Ankarafantsika, Tsimaloto	Eulemur_fulvus_fulvus_53	-16.2289	47.1431		Wilmé, L., Goodman, S. M. and Ganzhorn, J. U. 2006. Biogeographic evolution of Madagascar’s microendemic biota. Science 312: 1063–1065. (doi:10.1126/science.1122806)	S39
Eulemur fulvus	Ankarafantsika, Antsiloky	Eulemur_fulvus_fulvus_54	-16.2269	46.9631		Wilmé, L., Goodman, S. M. and Ganzhorn, J. U. 2006. Biogeographic evolution of Madagascar’s microendemic biota. Science 312: 1063–1065. (doi:10.1126/science.1122806)	S39
Eulemur fulvus	Analamaitso, Tampoketsa BB	Eulemur_fulvus_fulvus_45	-16.2167	48.2333		Wilmé, L., Goodman, S. M. and Ganzhorn, J. U. 2006. Biogeographic evolution of Madagascar’s microendemic biota. Science 312: 1063–1065. (doi:10.1126/science.1122806)	S35
Eulemur fulvus	Ste Marie de Marovoay Forest	Eulemur_fulvus_fulvus_57	-16.1167	46.95		Wilmé, L., Goodman, S. M. and Ganzhorn, J. U. 2006. Biogeographic evolution of Madagascar’s microendemic biota. Science 312: 1063–1065. (doi:10.1126/science.1122806)	S8
Eulemur fulvus	Maroakata	Eulemur_fulvus_fulvus_36	-16.0825	47.3014		Wilmé, L., Goodman, S. M. and Ganzhorn, J. U. 2006. Biogeographic evolution of Madagascar’s microendemic biota. Science 312: 1063–1065. (doi:10.1126/science.1122806)	S30	Lemur species Marojejy National Park and Anjanaharibe?Sud Special Reserve, Madagascar
Eulemur fulvus	Marohogo	Eulemur_fulvus_fulvus_56	-15.7167	46.4667		Wilmé, L., Goodman, S. M. and Ganzhorn, J. U. 2006. Biogeographic evolution of Madagascar’s microendemic biota. Science 312: 1063–1065. (doi:10.1126/science.1122806)	S40
Eulemur fulvus	Ambodimahabibo	Eulemur_fulvus_fulvus_37	-15.4983	47.4797		Wilmé, L., Goodman, S. M. and Ganzhorn, J. U. 2006. Biogeographic evolution of Madagascar’s microendemic biota. Science 312: 1063–1065. (doi:10.1126/science.1122806)	S30	Lemur species Marojejy National Park and Anjanaharibe?Sud Special Reserve, Madagascar
Eulemur fulvus	Tananvaovao	Eulemur_fulvus_fulvus_38	-15.4708	46.6664		Wilmé, L., Goodman, S. M. and Ganzhorn, J. U. 2006. Biogeographic evolution of Madagascar’s microendemic biota. Science 312: 1063–1065. (doi:10.1126/science.1122806)	S30	Lemur species Marojejy National Park and Anjanaharibe?Sud Special Reserve, Madagascar
Eulemur fulvus	Bora, Ambodigavo	Eulemur_fulvus_fulvus_59	-14.8661	48.2033		Wilmé, L., Goodman, S. M. and Ganzhorn, J. U. 2006. Biogeographic evolution of Madagascar’s microendemic biota. Science 312: 1063–1065. (doi:10.1126/science.1122806)	S9
Eulemur fulvus	Bongomarina	Eulemur_fulvus_fulvus_47	-14.3292	48.5083		Wilmé, L., Goodman, S. M. and Ganzhorn, J. U. 2006. Biogeographic evolution of Madagascar’s microendemic biota. Science 312: 1063–1065. (doi:10.1126/science.1122806)	S36
Eulemur fulvus	Ambodimadiro	Eulemur_fulvus_fulvus_46	-14.2731	48.6481		Wilmé, L., Goodman, S. M. and Ganzhorn, J. U. 2006. Biogeographic evolution of Madagascar’s microendemic biota. Science 312: 1063–1065. (doi:10.1126/science.1122806)	S36
Eulemur macaco	Anaborano		-13.5428	48.8192	E048:49:09.0, S13:32:34.0, 50 m	AMNH-100531, MNHN-Mamm-1932.3270/1		between 07VII2003 and 12VIII2003	580 m
Eulemur macaco	Marotony, Nossi-Be		-13.5972	47.9222	E047:55:20.0, S13:35:50.0, 1 m	AMNH-100605, MNHN-Mamm-1962.2772		03I1931	1 m
Eulemur macaco	Ambato, For?t Class?e d'		-13.4661	48.5567	E048:33:24.0, S13:27:58.0, 310 m	Antilahimena, P., Birkinshaw, C., Colquhoun, L., Ralimanana, H., Ravololonanahary, R. & H. 1998. Inventaire des plantes ligneuses, oiseaux et lémuriens dans la forêt classéed’Ambato (nord ouest de Madagascar). Akon’ny Ala 24: 5–10.a et al. 1998		between 01IV1880 and 30IV1880	350 m
Eulemur macaco	Ampangorina		-13.4417	48.35		Bayart, F. and Simmen, B. 2005. Demography, range use, and behavior in black lemurs(Eulemur macaco macaco) at Ampasikely, northwest Madagascar. American Journal of Primatology 67, 3: 299–312. (doi:10.1002/ajp.20186)
Eulemur macaco	Ampasikely		-13.4333	48.4833		Bayart, F. and Simmen, B. 2005. Demography, range use, and behavior in black lemurs(Eulemur macaco macaco) at Ampasikely, northwest Madagascar. American Journal of Primatology 67, 3: 299–312. (doi:10.1002/ajp.20186)
Eulemur macaco	Ampasikely		-13.4167	48.4667		Bayart, F. and Simmen, B. 2005. Demography, range use, and behavior in black lemurs(Eulemur macaco macaco) at Ampasikely, northwest Madagascar. American Journal of Primatology 67, 3: 299–312. (doi:10.1002/ajp.20186)
Eulemur macaco	Ambalahonko		-13.4	48.35		Bayart, F. and Simmen, B. 2005. Demography, range use, and behavior in black lemurs(Eulemur macaco macaco) at Ampasikely, northwest Madagascar. American Journal of Primatology 67, 3: 299–312. (doi:10.1002/ajp.20186)
Eulemur macaco	mahilaka	14 17? 12?? S, 48 13? 38?? E, 52 m)	-14.2867	48.2267		Blanchard Randrianambinina, Solofonirina Rasoloharijaona, Berthe Rakotosamimanana (2003) Inventaires des Communautés Lémuriennes dans la Réserve Spéciale de Bora au Nord-Ouest et la Forêt Domaniale de Mahilaka-Maromandia au Nord de Madagascar. Lemur News 8: 15-18.		After 01I1986	50 m
Eulemur macaco	Marotony, Nossi-Be		-13.5972	47.9222	E047:55:20.0, S13:35:50.0, 1 m	BMNH-ZD.18935.1.8.65		between 07II1998 and 26II1998	890 m
Eulemur macaco	Anaborano		-13.5428	48.8192	E048:49:09.0, S13:32:34.0, 50 m	BMNH-ZD.1935.1.8.63/4		between 04VI2003 and 03VII2003	150 m
Eulemur macaco	Mevatanana		-13.8628	48.8292	E048:49:45.0, S13:51:46.0, 500 m	In litt.		between 19VII2003 and 19IX2003	9 m
Eulemur macaco	Belinta		-13.7856	48.7189	E048:43:08.0, S13:47:08.0, 669 m	In litt.		between 15VI2002 and 03VII2002	52 m
Eulemur macaco	Ankify peninsula		-13.5486	48.3639	E048:21:50.0, S13:32:55.0, 50 m	In litt.		between 01I1924 and 31XII1924	110 m
Eulemur macaco	Ambato, Nosy Faly peninsula		-13.4464	48.5589	E048:33:32.0, S13:26:47.0, 110 m	In litt.		between 06X2004 and 20X2004	171 m
Eulemur macaco	Benavony		-13.7069	48.4875	E048:29:15.0, S13:42:25.0, 150 m	In litt.		between 31V1997 and 11VII1997	180 m
Eulemur macaco	Mahalony, W of Ambanja		-13.6611	48.3583	E048:21:30.0, S13:39:40.0, 180 m	In litt.		19I1931	250 m
Eulemur macaco	Betaindambo		-13.8692	48.8442	E048:50:39.0, S13:52:09.0, 557 m	In litt.		between 19VII2003 and 19IX2003	253 m
Eulemur macaco	Andranobe 2007		-14.5269	48.2508	E048:15:03.0, S14:31:37.0, 253 m	Markolf, M., Kappeler, P.M. and Rasoloarison, R. 2008. Distribution and conservation status of Mirza zaza. Lemur News 13: 37-40.		17XI1930	50 m
Eulemur macaco	Ambendrana 2007		-14.5889	47.8614	E047:51:41.0, S14:35:20.0, 9 m	Markolf, M., Kappeler, P.M. and Rasoloarison, R. 2008. Distribution and conservation status of Mirza zaza. Lemur News 13: 37-40.		between 22VIII1996 and 27VIII1996	150 m
Eulemur macaco	Maromandia, 1 day E		-14.2	48.2	E048:12:00.0, S14:12:00.0, 250 m	MNHN-Mamm-1932.3272		between 07III1999 and 15III1999	1240 m
Eulemur macaco	Maromandia, 1 day E		-14.2	48.2	E048:12:00.0, S14:12:00.0, 250 m	MNHN-Mamm-1932.3273		16XI1930	50 m
Eulemur macaco	Maromandia, 1 day E		-14.2	48.2	E048:12:00.0, S14:12:00.0, 250 m	MNHN-Mamm-1932.3274		21I1931	250 m
Eulemur macaco	1357.7?S. 4826.0		-13.9617	48.4333		Ned Horning (2000) The Lemurs of the Northeastern Slopes of the Réserve Spéciale de Manongarivo. Lemur News 5: 30–32.		06I1931	1 m
Eulemur macaco	141.3?S, 4825.1?		-14.0217	48.4183		Ned Horning (2000) The Lemurs of the Northeastern Slopes of the Réserve Spéciale de Manongarivo. Lemur News 5: 30–32.		After 01I1986	110 m
Eulemur macaco	1358.6?S, 4825.4		-13.9767	48.4233		Ned Horning (2000) The Lemurs of the Northeastern Slopes of the Réserve Spéciale de Manongarivo. Lemur News 5: 30–32.		28I1931	250 m
Eulemur macaco	140.0?S, 4825.7?		-14	48.4283		Ned Horning (2000) The Lemurs of the Northeastern Slopes of the Réserve Spéciale de Manongarivo. Lemur News 5: 30–32.		01I1986	669 m
Eulemur macaco	Nosy Lavalohalika		-14.0333	47.9667	E047:58:00.0, S14:02:00.0, 20 m	Ramanantsoa, G. A. 1974. Les lémuriens sacrés de Madagascar. Bulletin de l’Académie Malgache 52, 1–2: 153–159.		between 07XI1998 and 14XI1998	400 m
Eulemur macaco	Ankazomborana		-13.3333	48.8333	E048:50:00.0, S13:20:00.0, 20 m	Ramanantsoa, G. A. 1974. Les lémuriens sacrés de Madagascar. Bulletin de l’Académie Malgache 52, 1–2: 153–159.		between 28II1999 and 06III1999	785 m
Eulemur macaco	Anjiamanora		-13.4222	48.525	E048:31:30.0, S13:25:20.0, 20 m	Ramanantsoa, G. A. 1974. Les lémuriens sacrés de Madagascar. Bulletin de l’Académie Malgache 52, 1–2: 153–159.		between 16III1999 and 22III1999	1600 m
Eulemur macaco	2		-13.4303	48.7975		Rasoloharijaona, S., Randrianambinina, B., Rakotosamimanana, B. & Zimmermann, E. 2005. Inventaires des lémuriens dans la forêt d’Andranovelona/Madirovalo (nord ouest de Madagascar), les "savoka" dé Manehoko, la Réserve de Lokobe, la Réserve Spéciale de l’Ankarana, et le Réserve Spéciale d'Analamerana, au nord de Madagascar. Lemur News 10: 8–11.		After 01I1986	150 m
Eulemur macaco	3		-13.39	48.3419		Rasoloharijaona, S., Randrianambinina, B., Rakotosamimanana, B. & Zimmermann, E. 2005. Inventaires des lémuriens dans la forêt d’Andranovelona/Madirovalo (nord ouest de Madagascar), les "savoka" dé Manehoko, la Réserve de Lokobe, la Réserve Spéciale de l’Ankarana, et le Réserve Spéciale d'Analamerana, au nord de Madagascar. Lemur News 10: 8–11.		After 01I1986	557 m
Eulemur macaco	Manehoko, Savoka de		-13.4303	48.7975	E048:47:51.0, S13:25:49.0, 66 m	Rasoloharijaona, S., Randrianambinina, B., Rakotosamimanana, B. & Zimmermann, E. 2005. Inventaires des lémuriens dans la forêt d’Andranovelona/Madirovalo (nord ouest de Madagascar), les "savoka" dé Manehoko, la Réserve de Lokobe, la Réserve Spéciale de l’Ankarana, et le Réserve Spéciale d'Analamerana, au nord de Madagascar. Lemur News 10: 8–11.		between 19VII2003 and 19IX2003	586 m
Eulemur macaco	Lokobe, Ampasimpohy		-13.39	48.3419	E048:20:31.0, S13:23:24.0, 26 m	Rasoloharijaona, S., Randrianambinina, B., Rakotosamimanana, B. & Zimmermann, E. 2005. Inventaires des lémuriens dans la forêt d’Andranovelona/Madirovalo (nord ouest de Madagascar), les "savoka" dé Manehoko, la Réserve de Lokobe, la Réserve Spéciale de l’Ankarana, et le Réserve Spéciale d'Analamerana, au nord de Madagascar. Lemur News 10: 8–11.		between 19VII2003 and 19IX2003	1148 m
Eulemur macaco	Ankitsiky, Kapany		-14.0519	48.1072	E048:06:26.0, S14:03:07.0, 405 m	Schwitzer, C., Schwitzer, N., Randriatahina, G. H., Rabarivola, C. and Kaumann, W. 2006. “Programme Sahamalaza”: New perspectives for the in situ and ex situ study and conservation of the blue-eyed black lemur (Eulemur macaco flavifrons) in a fragmented habitat. In: Proceedings of the German-Malagasy Research Cooperation in Life and Earth Sciences. C. Schwitzer, S. Brandt, O. Ramilijaona, M. Rako…		between 19VII2003 and 19IX2003	198 m
Eulemur macaco	Mahilaka, For?t de	Eulemur_macaco_8	-14.2867	48.2272		Wilmé, L., Goodman, S. M. and Ganzhorn, J. U. 2006. Biogeographic evolution of Madagascar’s microendemic biota. Science 312: 1063–1065. (doi:10.1126/science.1122806)	S9
Eulemur macaco	Maromandia, 1 day E	Eulemur_macaco_2	-14.2	48.2		Wilmé, L., Goodman, S. M. and Ganzhorn, J. U. 2006. Biogeographic evolution of Madagascar’s microendemic biota. Science 312: 1063–1065. (doi:10.1126/science.1122806)	AMNH-100606
Eulemur macaco	Maromandia, 1 day E	Eulemur_macaco_macaco_3	-14.2	48.2		Wilmé, L., Goodman, S. M. and Ganzhorn, J. U. 2006. Biogeographic evolution of Madagascar’s microendemic biota. Science 312: 1063–1065. (doi:10.1126/science.1122806)	MNHN-Mamm-1932.3272
Eulemur macaco	Manongarivo, RS (1600 m)	Eulemur_macaco_6	-14.0222	48.4181		Wilmé, L., Goodman, S. M. and Ganzhorn, J. U. 2006. Biogeographic evolution of Madagascar’s microendemic biota. Science 312: 1063–1065. (doi:10.1126/science.1122806)	S10
Eulemur macaco	Manongarivo, RS (1240 m)	Eulemur_macaco_4	-13.9989	48.4281		Wilmé, L., Goodman, S. M. and Ganzhorn, J. U. 2006. Biogeographic evolution of Madagascar’s microendemic biota. Science 312: 1063–1065. (doi:10.1126/science.1122806)	S10
Eulemur macaco	Manongarivo, RS (785 m)	Eulemur_macaco_7	-13.9772	48.4228		Wilmé, L., Goodman, S. M. and Ganzhorn, J. U. 2006. Biogeographic evolution of Madagascar’s microendemic biota. Science 312: 1063–1065. (doi:10.1126/science.1122806)	S10
Eulemur macaco	Manongarivo, RS (400 m)	Eulemur_macaco_5	-13.9619	48.4333		Wilmé, L., Goodman, S. M. and Ganzhorn, J. U. 2006. Biogeographic evolution of Madagascar’s microendemic biota. Science 312: 1063–1065. (doi:10.1126/science.1122806)	S10
Eulemur macaco	Betaindambo	Eulemur_macaco_macaco_8	-13.8692	48.8442		Wilmé, L., Goodman, S. M. and Ganzhorn, J. U. 2006. Biogeographic evolution of Madagascar’s microendemic biota. Science 312: 1063–1065. (doi:10.1126/science.1122806)	S14
Eulemur macaco	Mevatanana	Eulemur_macaco_macaco_10	-13.8628	48.8292		Wilmé, L., Goodman, S. M. and Ganzhorn, J. U. 2006. Biogeographic evolution of Madagascar’s microendemic biota. Science 312: 1063–1065. (doi:10.1126/science.1122806)	S14
Eulemur macaco	Belinta	Eulemur_macaco_macaco_4	-13.7939	48.7278		Wilmé, L., Goodman, S. M. and Ganzhorn, J. U. 2006. Biogeographic evolution of Madagascar’s microendemic biota. Science 312: 1063–1065. (doi:10.1126/science.1122806)	S14
Eulemur macaco	Benavony	Eulemur_macaco_macaco_7	-13.7069	48.4875		Wilmé, L., Goodman, S. M. and Ganzhorn, J. U. 2006. Biogeographic evolution of Madagascar’s microendemic biota. Science 312: 1063–1065. (doi:10.1126/science.1122806)	S14
Eulemur macaco	Mahalony, W of Ambanja	Eulemur_macaco_macaco_9	-13.6611	48.3583		Wilmé, L., Goodman, S. M. and Ganzhorn, J. U. 2006. Biogeographic evolution of Madagascar’s microendemic biota. Science 312: 1063–1065. (doi:10.1126/science.1122806)	S14
Eulemur macaco	Marotony, Nossi-Be	Eulemur_macaco_1	-13.5972	47.9222		Wilmé, L., Goodman, S. M. and Ganzhorn, J. U. 2006. Biogeographic evolution of Madagascar’s microendemic biota. Science 312: 1063–1065. (doi:10.1126/science.1122806)	AMNH-100530
Eulemur macaco	Marotony, Nossi-Be	Eulemur_macaco_macaco_2	-13.5972	47.9222		Wilmé, L., Goodman, S. M. and Ganzhorn, J. U. 2006. Biogeographic evolution of Madagascar’s microendemic biota. Science 312: 1063–1065. (doi:10.1126/science.1122806)	AMNH-100605; MNHN-Mamm-1962.2772
Eulemur macaco	Ankify peninsula	Eulemur_macaco_macaco_6	-13.5486	48.3639		Wilmé, L., Goodman, S. M. and Ganzhorn, J. U. 2006. Biogeographic evolution of Madagascar’s microendemic biota. Science 312: 1063–1065. (doi:10.1126/science.1122806)	S14
Eulemur macaco	Anaborano	Eulemur_macaco_3	-13.5333	48.8333		Wilmé, L., Goodman, S. M. and Ganzhorn, J. U. 2006. Biogeographic evolution of Madagascar’s microendemic biota. Science 312: 1063–1065. (doi:10.1126/science.1122806)	AMNH-100638
Eulemur macaco	Anaborano	Eulemur_macaco_macaco_1	-13.5333	48.8333		Wilmé, L., Goodman, S. M. and Ganzhorn, J. U. 2006. Biogeographic evolution of Madagascar’s microendemic biota. Science 312: 1063–1065. (doi:10.1126/science.1122806)	AMNH-100531; MNHN-Mamm-1932.3270/1
Eulemur macaco	Ambato, For?t Class?e d'	Eulemur_macaco_macaco_13	-13.45	48.5667		Wilmé, L., Goodman, S. M. and Ganzhorn, J. U. 2006. Biogeographic evolution of Madagascar’s microendemic biota. Science 312: 1063–1065. (doi:10.1126/science.1122806)	S88
Eulemur macaco	Ambato, Nosy Faly peninsula	Eulemur_macaco_macaco_5	-13.4464	48.5589		Wilmé, L., Goodman, S. M. and Ganzhorn, J. U. 2006. Biogeographic evolution of Madagascar’s microendemic biota. Science 312: 1063–1065. (doi:10.1126/science.1122806)	S14
Eulemur macaco	Manehoko, Savoka de	Eulemur_macaco_macaco_12	-13.4303	48.7975		Wilmé, L., Goodman, S. M. and Ganzhorn, J. U. 2006. Biogeographic evolution of Madagascar’s microendemic biota. Science 312: 1063–1065. (doi:10.1126/science.1122806)	S16
Eulemur macaco	Anjiamanora	Eulemur_macaco_macaco_16	-13.4222	48.525		Wilmé, L., Goodman, S. M. and Ganzhorn, J. U. 2006. Biogeographic evolution of Madagascar’s microendemic biota. Science 312: 1063–1065. (doi:10.1126/science.1122806)	S89
Eulemur macaco	Lokobe, Nossi-Be	Eulemur_macaco_9	-13.41	48.32		Wilmé, L., Goodman, S. M. and Ganzhorn, J. U. 2006. Biogeographic evolution of Madagascar’s microendemic biota. Science 312: 1063–1065. (doi:10.1126/science.1122806)	ZMB-83839/40
Eulemur macaco	Lokobe, Ampasimpohy	Eulemur_macaco_macaco_11	-13.39	48.3419		Wilmé, L., Goodman, S. M. and Ganzhorn, J. U. 2006. Biogeographic evolution of Madagascar’s microendemic biota. Science 312: 1063–1065. (doi:10.1126/science.1122806)	S16
Eulemur macaco	Ankazomborana	Eulemur_macaco_macaco_14	-13.3333	48.8333		Wilmé, L., Goodman, S. M. and Ganzhorn, J. U. 2006. Biogeographic evolution of Madagascar’s microendemic biota. Science 312: 1063–1065. (doi:10.1126/science.1122806)	S89
Eulemur macaco	Nosy Lavalohalika	Eulemur_macaco_macaco_15	-14.0333	47.9667		Wilmé, L., Goodman, S. M. and Ganzhorn, J. U. 2006+G234. Biogeographic evolution of Madagascar’s microendemic biota. Science 312: 1063–1065. (doi:10.1126/science.1122806)+G263+G263	S89
Eulemur mongoz	Ankarokaroka		-16.338	46.793	GBIF	Conservation International	Conservation International:30:63383	26VI1929	600 m
Eulemur mongoz	Ankarokaroka		-16.338	46.793	GBIF	Conservation International	Conservation International:30:64166	29VI1929	600 m
Eulemur mongoz			-15.7992	47.1225		Olivieri, G., Craul, M. & Radespiel, U. 2005. Inventaire des lémuriens dans 15 fragments de forêt de la province de Mahajanga. Lemur News 10: 11–16.		25VI1929	600 m
Eulemur mongoz			-16.2147	46.4693		Radespiel, U. (2001) Preliminary study on the lemur communities at three sites of dry deciduous forest in the Réserve Naturelle d'Ankarafantsika. Lemur News 6:22–24.		19VII1929	600 m
Eulemur mongoz		1607?S;	-16.1167	46.95		Radespiel, U. (2001) Preliminary study on the lemur communities at three sites of dry deciduous forest in the Réserve Naturelle d'Ankarafantsika. Lemur News 6:22–24.		16VI1929	600 m
Eulemur mongoz	1		-16.3796	46.4839		Rasoloharijaona, S., Randrianambinina, B., Rakotosamimanana, B. & Zimmermann, E. 2005. Inventaires des lémuriens dans la forêt d’Andranovelona/Madirovalo (nord ouest de Madagascar), les "savoka" dé Manehoko, la Réserve de Lokobe, la Réserve Spéciale de l’Ankarana, et le Réserve Spéciale d'Analamerana, au nord de Madagascar. Lemur News 10: 8–11.		20VII1929	600 m
Eulemur rubriventer			-13.6856	49.4417		Andriamandranto Ravoahangy, Hubert E. Andriamaharoa, Linah A. Randrianaina, Angelos T. S. Josso, Jeannie Raharimampionona, Christopher Birkinshaw. 2008. Preliminary inventory of lemurs at ten Priority Sites for Plant Conservation. Lemur News, 13, pg. 40-43		1XI2006-30XI2006	20 m
Eulemur rubriventer			-21.5833	47.4929		Claire Pichon, R. Ramanamisata, L. Tarnaud, F. Bayart, A. Hladik, C.M. Hladik, B. Simmen (2010). Feeding Ecology of the Crowned Sifaka (Propithecus coronatus) in a Coastal Dry Forest in Northwest Madagascar (SFUM, Antrema).Lemur News		1XII2006-31XII2006	20 m
Eulemur rubriventer	Mantadia		-18.792	48.427	GBIF	Conservation International	Conservation International:20:35821	1VI2008-30XI2008	0 m
Eulemur rubriventer	Didy		-18.198	48.578	GBIF	Conservation International	Conservation International:20:35810	1VI2008-30XI2008	0 m
Eulemur rubriventer	lkt		-15.8186	49.5105		David Rasolofoson, Gilbert Rakotondratsimba, Odon Rakotonirainy, Tovonanahary Rasolofoharivelo,Lucien Rakotozafy, Jonah Ratsimbazafy, Felix Ratelolahy, Valina Andriamaholy, Augustin Sarovy (2007) Le bloc forestier de Makira charnière de Lémuriens. Lemur News 12. Pg 49-53		1X2006-31X2006	20 m
Eulemur rubriventer	bvt		-15.4883	49.1593		David Rasolofoson, Gilbert Rakotondratsimba, Odon Rakotonirainy, Tovonanahary Rasolofoharivelo,Lucien Rakotozafy, Jonah Ratsimbazafy, Felix Ratelolahy, Valina Andriamaholy, Augustin Sarovy (2007) Le bloc forestier de Makira charnière de Lémuriens. Lemur News 12. Pg 49-53		1VIII2006-31VIII2006	20 m
Eulemur rubriventer	apg		-15.4089	49.1347		David Rasolofoson, Gilbert Rakotondratsimba, Odon Rakotonirainy, Tovonanahary Rasolofoharivelo,Lucien Rakotozafy, Jonah Ratsimbazafy, Felix Ratelolahy, Valina Andriamaholy, Augustin Sarovy (2007) Le bloc forestier de Makira charnière de Lémuriens. Lemur News 12. Pg 49-53		1VII2006-31VII2006	20 m
Eulemur rubriventer	atb		-15.3594	49.5034		David Rasolofoson, Gilbert Rakotondratsimba, Odon Rakotonirainy, Tovonanahary Rasolofoharivelo,Lucien Rakotozafy, Jonah Ratsimbazafy, Felix Ratelolahy, Valina Andriamaholy, Augustin Sarovy (2007) Le bloc forestier de Makira charnière de Lémuriens. Lemur News 12. Pg 49-53		1VI2006-30VI2006	20 m
Eulemur rubriventer	ajb		-15.1881	49.6141		David Rasolofoson, Gilbert Rakotondratsimba, Odon Rakotonirainy, Tovonanahary Rasolofoharivelo,Lucien Rakotozafy, Jonah Ratsimbazafy, Felix Ratelolahy, Valina Andriamaholy, Augustin Sarovy (2007) Le bloc forestier de Makira charnière de Lémuriens. Lemur News 12. Pg 49-53		1IX2006-30IX2006	20 m
Eulemur rubriventer	aby		-15.1378	49.3506		David Rasolofoson, Gilbert Rakotondratsimba, Odon Rakotonirainy, Tovonanahary Rasolofoharivelo,Lucien Rakotozafy, Jonah Ratsimbazafy, Felix Ratelolahy, Valina Andriamaholy, Augustin Sarovy (2007) Le bloc forestier de Makira charnière de Lémuriens. Lemur News 12. Pg 49-53		11V2006-22V2006	50 m
Eulemur rubriventer	mnd		-14.8315	49.4604		David Rasolofoson, Gilbert Rakotondratsimba, Odon Rakotonirainy, Tovonanahary Rasolofoharivelo,Lucien Rakotozafy, Jonah Ratsimbazafy, Felix Ratelolahy, Valina Andriamaholy, Augustin Sarovy (2007) Le bloc forestier de Makira charnière de Lémuriens. Lemur News 12. Pg 49-53		11V2006-22V2006	60 m
Eulemur rubriventer	dro		-22.0017	47.2295		Delmore, K.E.; M.F. Keller; E.E. Louis Jr.; S.E. Johnson. 2009. Rapid primatological surveys of the Andringitra forest corridors: direct observation of the greater bamboo lemur (Prolemur simus). . Lemur News 14: 49-52.		1VI2007-31VIII2007	150 m
Eulemur rubriventer	ran		-22.5198	47.2089		Delmore, K.E.; M.F. Keller; E.E. Louis Jr.; S.E. Johnson. 2009. Rapid primatological surveys of the Andringitra forest corridors: direct observation of the greater bamboo lemur (Prolemur simus). . Lemur News 14: 49-52.		1II2007-28II2007	20 m
Eulemur rubriventer	sar		-22.4186	47.1791		Delmore, K.E.; M.F. Keller; E.E. Louis Jr.; S.E. Johnson. 2009. Rapid primatological surveys of the Andringitra forest corridors: direct observation of the greater bamboo lemur (Prolemur simus). . Lemur News 14: 49-52.		1I2007-31I2007	20 m
Eulemur rubriventer	ank		-22.3561	47.127		Delmore, K.E.; M.F. Keller; E.E. Louis Jr.; S.E. Johnson. 2009. Rapid primatological surveys of the Andringitra forest corridors: direct observation of the greater bamboo lemur (Prolemur simus). . Lemur News 14: 49-52.		2V2007-31V2007	20 m
Eulemur rubriventer	amp		-22.2829	47.0871		Delmore, K.E.; M.F. Keller; E.E. Louis Jr.; S.E. Johnson. 2009. Rapid primatological surveys of the Andringitra forest corridors: direct observation of the greater bamboo lemur (Prolemur simus). . Lemur News 14: 49-52.		1IV2007-1V2007	20 m
Eulemur rubriventer	rac		-22.1274	47.1102		Delmore, K.E.; M.F. Keller; E.E. Louis Jr.; S.E. Johnson. 2009. Rapid primatological surveys of the Andringitra forest corridors: direct observation of the greater bamboo lemur (Prolemur simus). . Lemur News 14: 49-52.		1I2007-31I2007	20 m
Eulemur rubriventer	and		-21.9384	47.2752		Delmore, K.E.; M.F. Keller; E.E. Louis Jr.; S.E. Johnson. 2009. Rapid primatological surveys of the Andringitra forest corridors: direct observation of the greater bamboo lemur (Prolemur simus). . Lemur News 14: 49-52.		1XII2006-31XII2006	20 m
Eulemur rubriventer	iha		-22.0678	47.1673		Delmore, K.E.; M.F. Keller; E.E. Louis Jr.; S.E. Johnson. 2009. Rapid primatological surveys of the Andringitra forest corridors: direct observation of the greater bamboo lemur (Prolemur simus). . Lemur News 14: 49-52.		1VIII2007-31VIII2007	50 m
Eulemur rubriventer	Manambolo		-22.0684	46.991		Enqu?te pr?liminaire de la distribution des l?muriens de bambou dans et autour du Corridor forestier Fandriana-Vondrozo, Madagascar, Andry Rajaonson1,2, Maherisoa Ratolojanahary2,Jonah Ratsimbazafy1, Anna Feistner3,Tony King2*Andry Rajaonson1,2, Maheriso		1X1929	70 m
Eulemur rubriventer	Ambendrana		-21.373	47.3462		Enqu?te pr?liminaire de la distribution des l?muriens de bambou dans et autour du Corridor forestier Fandriana-Vondrozo, Madagascar, Andry Rajaonson1,2, Maherisoa Ratolojanahary2,Jonah Ratsimbazafy1, Anna Feistner3,Tony King2*Andry Rajaonson1,2, Maheriso		10X1929	70 m
Eulemur rubriventer	Andringitra National Park		-22.2176	46.9311		Goodman S., Rene de Roland L.A., Thorstrom R. (1998) Predation on the eastern woolly lemur (Avahi laniger) and other vertebrates by Henst's goshawk (Accipiter henstii). Lemur News 3: 14-15.		2V2007-31V2007	20 m
Eulemur rubriventer	Ankilahila	19?42.4'S, 47? 50.1'	-19.7067	47.835		Goodman S., Rene de Roland L.A., Thorstrom R. (1998) Predation on the eastern woolly lemur (Avahi laniger) and other vertebrates by Henst's goshawk (Accipiter henstii). Lemur News 3: 14-15.		1IV2007-1V2007	20 m
Eulemur rubriventer			-14.4375	49.7756		http://www.madagascarpartnership.org, acessed 4/2/2013		30VII1929	600 m
Eulemur rubriventer			-14.4366	49.7433		http://www.madagascarpartnership.org, acessed 4/2/2013		6VII1929	600 m
Eulemur rubriventer			-14.0442	49.7401		http://www.madagascarpartnership.org, acessed 4/2/2013		8VII1929	600 m
Eulemur rubriventer	2107.49'S, 4732.31		-21.1248	47.5385		Irwin MT, Smith TM, Wright PC. 2000. Census of three eastern rainforest sites north of Ranomafana national park: preliminary results and implications for lemur conservation. Lemur News 5:20-22.		14X1993-21X1993	1210 m
Eulemur rubriventer	2017.35'S, 4741.38'E		-20.2892	47.6897		Irwin MT, Smith TM, Wright PC. 2000. Census of three eastern rainforest sites north of Ranomafana national park: preliminary results and implications for lemur conservation. Lemur News 5:20-22.		23IX1993-4X1993	720 m
Eulemur rubriventer	2100'S,	4728'E	-21	47.4667		Irwin MT, Smith TM, Wright PC. 2000. Census of three eastern rainforest sites north of Ranomafana national park: preliminary results and implications for lemur conservation. Lemur News 5:20-22.		5X1993-13X1993	810 m
Eulemur rubriventer			-20.7167	47.4167		Lehman, S. M., Rajaonson, A. and Day, S. 2005b. Composition of the lemur community in the Vohibola III Classified Forest, SE Madagascar. Lemur News 10: 16–19.		26IX1929	70 m
Eulemur rubriventer			-20.6922	47.4375		Lehman, S. M., Rajaonson, A. and Day, S. 2005b. Composition of the lemur community in the Vohibola III Classified Forest, SE Madagascar. Lemur News 10: 16–19.		28IX1929	70 m
Eulemur rubriventer	141.3?S, 4825.1?		-14.0217	48.4183		Ned Horning (2000) The Lemurs of the Northeastern Slopes of the Réserve Spéciale de Manongarivo. Lemur News 5: 30–32.		1IV1999-30IX1999	700 m
Eulemur rubriventer	man		-18.7833	48.9667		Rakotonirainy EO (2001) Effets de la fragmentation de la forêt humide sur les populations d'oiseaux et de lémuriens dans le corridor Mantadia-Zahamena. Lemur News 6: 18-21.		1IX2006-30IX2006	20 m
Eulemur rubriventer	zah		-17.7333	48.9667		Rakotonirainy EO (2001) Effets de la fragmentation de la forêt humide sur les populations d'oiseaux et de lémuriens dans le corridor Mantadia-Zahamena. Lemur News 6: 18-21.		1VII2006-31VII2006	20 m
Eulemur rubriventer	And		-18.6833	48.8		Rakotonirainy EO (2001) Effets de la fragmentation de la forêt humide sur les populations d'oiseaux et de lémuriens dans le corridor Mantadia-Zahamena. Lemur News 6: 18-21.		11V2006-22V2006	80 m
Eulemur rubriventer	Amparihibe		-15.0353	49.584		Rasolofoson David, Rakotondratsimba Gilbert, Rakotonirainy Odon, Lucien M. A. Rakotozafy, Jonah H Ratsimbazafy, Rabetafika Lydia, Rose M Randrianarison (2003) Lémuriens des forêts humides du plateau de Makira, Maroantsetra (Madagascar). Lemur News 8: 18-19.		1X2006-31X2006	20 m
Eulemur rubriventer			-16.7966	49.7797		Romule Rakotondravony, Marc Rabenandrasana (2012) Inventaire des lémuriens dans la zone de Pointe à Larée, Soanierana-Ivongo, Ré - gion Analanjirofo, Madagascar: implica - tion pour la conservation. Lemur News 16: 43-49.		1III2007-31III2007	20 m
Eulemur rubriventer	2023?37??S	4739?11??E	-20.3936	47.6531		Shawn M. Lehman and Jonah H. Ratsimbazafy (2001) Biological Assessment of the Fandriana Marolambo Forest Corridor. Lemur News 6: 8-9.		1XI2004-30XI2004	20 m
Eulemur rubriventer	2004?35??S	4741?27??E	-20.0764	47.6908		Shawn M. Lehman and Jonah H. Ratsimbazafy (2001) Biological Assessment of the Fandriana Marolambo Forest Corridor. Lemur News 6: 8-9.		1XI2004-30XI2004	20 m
Eulemur rubriventer	2023?25??S	4738?04??E	-20.3903	47.6344		Shawn M. Lehman and Jonah H. Ratsimbazafy (2001) Biological Assessment of the Fandriana Marolambo Forest Corridor. Lemur News 6: 8-9.		1II1999-31VII2000	70 m
Eulemur rubriventer	2022?58??S	4739?57??E	-20.3828	47.6658		Shawn M. Lehman and Jonah H. Ratsimbazafy (2001) Biological Assessment of the Fandriana Marolambo Forest Corridor. Lemur News 6: 8-9.		1IX2004-30IX2004	70 m
Eulemur rubriventer	2003?49??S	4740?18??E	-20.0636	47.6717		Shawn M. Lehman and Jonah H. Ratsimbazafy (2001) Biological Assessment of the Fandriana Marolambo Forest Corridor. Lemur News 6: 8-9.		1VII2004-31VII2004	70 m
Eulemur rubriventer	1954?22?S, 4747?15?E		-19.9061	47.7875		Shawn M. Lehman and Patricia C. Wright (2000) Preliminary study of the conservation status of lemur communities in the Betsakafandrika region of eastern Madagascar. Lemur News 5: 23–25.		1VI1997-31VII1997	425 m
Eulemur rubriventer	1955?02?S, 4745?21		-19.9172	47.7558		Shawn M. Lehman and Patricia C. Wright (2000) Preliminary study of the conservation status of lemur communities in the Betsakafandrika region of eastern Madagascar. Lemur News 5: 23–25.		1VI1997-31VII1997	525 m
Eulemur rubriventer	Lakato, For?t de	Eulemur_fulvus_rufus_16	-19.1833	48.4333		Wilmé, L., Goodman, S. M. and Ganzhorn, J. U. 2006. Biogeographic evolution of Madagascar’s microendemic biota. Science 312: 1063–1065. (doi:10.1126/science.1122806)	PBZT-L.1174
Eulemur rubriventer	P?rinet-Analamazaotra	Eulemur_fulvus_rufus_14	-18.9333	48.4333		Wilmé, L., Goodman, S. M. and Ganzhorn, J. U. 2006. Biogeographic evolution of Madagascar’s microendemic biota. Science 312: 1063–1065. (doi:10.1126/science.1122806)	PBZT-L.1166/87
Eulemur rubriventer	Ambatondrazaka, For?t d'	Eulemur_fulvus_rufus_111	-18.0833	48.75		Wilmé, L., Goodman, S. M. and Ganzhorn, J. U. 2006. Biogeographic evolution of Madagascar’s microendemic biota. Science 312: 1063–1065. (doi:10.1126/science.1122806)	ZMB-44074
Eulemur rufifrons			-22.6778	44.1917		Andriamandranto Ravoahangy, Hubert E. Andriamaharoa, Linah A. Randrianaina, Angelos T. S. Josso, Jeannie Raharimampionona, Christopher Birkinshaw. 2008. Preliminary inventory of lemurs at ten Priority Sites for Plant Conservation. Lemur News, 13, pg. 40-43		27XI1995-5XII1995	1875 m
Eulemur rufifrons			-21.6872	44.3292		Andriamandranto Ravoahangy, Hubert E. Andriamaharoa, Linah A. Randrianaina, Angelos T. S. Josso, Jeannie Raharimampionona, Christopher Birkinshaw. 2008. Preliminary inventory of lemurs at ten Priority Sites for Plant Conservation. Lemur News, 13, pg. 40-43		1I1989-31XII1992	20 m
Eulemur rufifrons	Canyon des Rats	22?29'	-22.4833	45.3833	4	C. Britt, C. R. Welch, A.S. Katz (1998) First release of captive-bred lemurs into their natural habitat. Lemur News (3)		between 22III1998 and 04IV1998	20 m
Eulemur rufifrons	Anjademoky	22?22.4'	-22.3733	45.2617	2	C. Britt, C. R. Welch, A.S. Katz (1998) First release of captive-bred lemurs into their natural habitat. Lemur News (3)		between 20V1998 and 22V1998	23 m
Eulemur rufifrons	Oasis, Tsiranoambolala	22?37.5'	-22.625	45.3667	6	C. Britt, C. R. Welch, A.S. Katz (1998) First release of captive-bred lemurs into their natural habitat. Lemur News (3)		between 15IX1998 and 23IX1998	60 m
Eulemur rufifrons	Anakakava	22?35.04'	-22.584	45.1268	5	C. Britt, C. R. Welch, A.S. Katz (1998) First release of captive-bred lemurs into their natural habitat. Lemur News (3)		between 01V1998 and 03V1998	75 m
Eulemur rufifrons	Sahanafa	22?19.14'	-22.319	45.292	1	C. Britt, C. R. Welch, A.S. Katz (1998) First release of captive-bred lemurs into their natural habitat. Lemur News (3)		between 08VIII1998 and 28VIII1998	280 m
Eulemur rufifrons			-21.5833	47.4929		Claire Pichon, R. Ramanamisata, L. Tarnaud, F. Bayart, A. Hladik, C.M. Hladik, B. Simmen (2010). Feeding Ecology of the Crowned Sifaka (Propithecus coronatus) in a Coastal Dry Forest in Northwest Madagascar (SFUM, Antrema).Lemur News		between 06IV2002 and 12IV2002	95 m
Eulemur rufifrons			-22.0017	47.2295		Delmore, K.E.; M.F. Keller; E.E. Louis Jr.; S.E. Johnson. 2009. Rapid primatological surveys of the Andringitra forest corridors: direct observation of the greater bamboo lemur (Prolemur simus). . Lemur News 14: 49-52.		1VI2008-30XI2008	0 m
Eulemur rufifrons			-21.9384	47.2752		Delmore, K.E.; M.F. Keller; E.E. Louis Jr.; S.E. Johnson. 2009. Rapid primatological surveys of the Andringitra forest corridors: direct observation of the greater bamboo lemur (Prolemur simus). . Lemur News 14: 49-52.		1VI2008-30XI2008	0 m
Eulemur rufifrons			-22.0678	47.1673		Delmore, K.E.; M.F. Keller; E.E. Louis Jr.; S.E. Johnson. 2009. Rapid primatological surveys of the Andringitra forest corridors: direct observation of the greater bamboo lemur (Prolemur simus). . Lemur News 14: 49-52.		1I2007-31XII2008	30 m
Eulemur rufifrons	Manambolo		-22.0684	46.991		Enqu?te pr?liminaire de la distribution des l?muriens de bambou dans et autour du Corridor forestier Fandriana-Vondrozo, Madagascar, Andry Rajaonson1,2, Maherisoa Ratolojanahary2,Jonah Ratsimbazafy1, Anna Feistner3,Tony King2*Andry Rajaonson1,2, Maheriso		1XII1948	350 m
Eulemur rufifrons	Manakara		-22.0032	47.9722		Enqu?te pr?liminaire de la distribution des l?muriens de bambou dans et autour du Corridor forestier Fandriana-Vondrozo, Madagascar, Andry Rajaonson1,2, Maherisoa Ratolojanahary2,Jonah Ratsimbazafy1, Anna Feistner3,Tony King2*Andry Rajaonson1,2, Maheriso		23XI1948	350 m
Eulemur rufifrons	Antaranjaha		-21.9723	47.338		Enqu?te pr?liminaire de la distribution des l?muriens de bambou dans et autour du Corridor forestier Fandriana-Vondrozo, Madagascar, Andry Rajaonson1,2, Maherisoa Ratolojanahary2,Jonah Ratsimbazafy1, Anna Feistner3,Tony King2*Andry Rajaonson1,2, Maheriso		Before 1I1947	550 m
Eulemur rufifrons	2100'S,	4728'E	-21	47.4667		Irwin MT, Smith TM, Wright PC. 2000. Census of three eastern rainforest sites north of Ranomafana national park: preliminary results and implications for lemur conservation. Lemur News 5:20-22.		04X1890	50 m
Eulemur rufifrons	2107.49'S, 4732.31		-21.1248	47.5385		Irwin MT, Smith TM, Wright PC. 2000. Census of three eastern rainforest sites north of Ranomafana national park: preliminary results and implications for lemur conservation. Lemur News 5:20-22.		Before 01I1940	950 m
Eulemur rufifrons	2017.35'S, 4741.38'E		-20.2892	47.6897		Irwin MT, Smith TM, Wright PC. 2000. Census of three eastern rainforest sites north of Ranomafana national park: preliminary results and implications for lemur conservation. Lemur News 5:20-22.		23X1930	1000 m
Eulemur rufifrons	Antserananomby.		-22.7	44.1		Kelly et al 2007
Eulemur rufifrons			-20.7167	47.4167		Lehman, S. M., Rajaonson, A. and Day, S. 2005b. Composition of the lemur community in the Vohibola III Classified Forest, SE Madagascar. Lemur News 10: 16–19.		between 20XI2001 and 28XI2001	100 m
Eulemur rufifrons	5	Anontsilahy (21?20.530; 45?10.930)	-21.3422	45.1822		Romule Rakotondravony, Marc Rabenandrasana (2012) Inventaire des lémuriens dans la zone de Pointe à Larée, Soanierana-Ivongo, Ré - gion Analanjirofo, Madagascar: implica - tion pour la conservation. Lemur News 16: 43-49.		12X1931	100 m
Eulemur rufifrons		(6) Behetaheta (S21?18.568; E45?07.492)	-21.3095	45.1249		Romule Rakotondravony, Marc Rabenandrasana (2012) Inventaire des lémuriens dans la zone de Pointe à Larée, Soanierana-Ivongo, Ré - gion Analanjirofo, Madagascar: implica - tion pour la conservation. Lemur News 16: 43-49.		14X1931	100 m
Eulemur rufifrons		(7) Andakatomenavava (S21?15.300; E45?09.600)	-21.255	45.16		Romule Rakotondravony, Marc Rabenandrasana (2012) Inventaire des lémuriens dans la zone de Pointe à Larée, Soanierana-Ivongo, Ré - gion Analanjirofo, Madagascar: implica - tion pour la conservation. Lemur News 16: 43-49.		1IX1931-31X1931	100 m
Eulemur rufifrons			-21.2361	45.3364		Romule Rakotondravony, Marc Rabenandrasana (2012) Inventaire des lémuriens dans la zone de Pointe à Larée, Soanierana-Ivongo, Ré - gion Analanjirofo, Madagascar: implica - tion pour la conservation. Lemur News 16: 43-49.		7X1931	100 m
Eulemur rufifrons		(8) Menampandaha (S21?13.325; E45?19.513)	-21.2221	45.3252		Romule Rakotondravony, Marc Rabenandrasana (2012) Inventaire des lémuriens dans la zone de Pointe à Larée, Soanierana-Ivongo, Ré - gion Analanjirofo, Madagascar: implica - tion pour la conservation. Lemur News 16: 43-49.		29IX1931	100 m
Eulemur rufifrons		(9) Fanikay (S21?08.000; E45?20.000)	-21.1333	45.3333		Romule Rakotondravony, Marc Rabenandrasana (2012) Inventaire des lémuriens dans la zone de Pointe à Larée, Soanierana-Ivongo, Ré - gion Analanjirofo, Madagascar: implica - tion pour la conservation. Lemur News 16: 43-49.		2X1931	100 m
Eulemur rufifrons		(11) Menapanda (S20?38.600; E45?30.925)	-20.6433	45.5154		Romule Rakotondravony, Marc Rabenandrasana (2012) Inventaire des lémuriens dans la zone de Pointe à Larée, Soanierana-Ivongo, Ré - gion Analanjirofo, Madagascar: implica - tion pour la conservation. Lemur News 16: 43-49.		5X1931	100 m
Eulemur rufifrons		(12) Zoarimetsy (S20?33.633; E45?28.787)	-20.5605	45.4798		Romule Rakotondravony, Marc Rabenandrasana (2012) Inventaire des lémuriens dans la zone de Pointe à Larée, Soanierana-Ivongo, Ré - gion Analanjirofo, Madagascar: implica - tion pour la conservation. Lemur News 16: 43-49.		6X1931	100 m
Eulemur rufifrons	1	Ankolitsiky (S21?40.494; E44?59.605)	-21.6749	44.9934		Romule Rakotondravony, Marc Rabenandrasana (2012) Inventaire des lémuriens dans la zone de Pointe à Larée, Soanierana-Ivongo, Ré - gion Analanjirofo, Madagascar: implica - tion pour la conservation. Lemur News 16: 43-49.		1I2008-31V2008	20 m
Eulemur rufifrons	3	Antsoha (S21?35.759; E45?06.795)	-21.596	45.1127		Romule Rakotondravony, Marc Rabenandrasana (2012) Inventaire des lémuriens dans la zone de Pointe à Larée, Soanierana-Ivongo, Ré - gion Analanjirofo, Madagascar: implica - tion pour la conservation. Lemur News 16: 43-49.		1I2008-31V2008	20 m
Eulemur rufifrons	4	Ambotorabatorano (S21?34.036; E45?04.228)	-21.5673	45.0705		Romule Rakotondravony, Marc Rabenandrasana (2012) Inventaire des lémuriens dans la zone de Pointe à Larée, Soanierana-Ivongo, Ré - gion Analanjirofo, Madagascar: implica - tion pour la conservation. Lemur News 16: 43-49.		1VII1928-31VII1928	50 m
Eulemur rufifrons			-21.2183	45.3361		Romule Rakotondravony, Marc Rabenandrasana (2012) Inventaire des lémuriens dans la zone de Pointe à Larée, Soanierana-Ivongo, Ré - gion Analanjirofo, Madagascar: implica - tion pour la conservation. Lemur News 16: 43-49.		1VI1932-30VI1932	92 m
Eulemur rufifrons	1955?02?S, 4745?21		-19.9172	47.7558		Shawn M. Lehman and Patricia C. Wright (2000) Preliminary study of the conservation status of lemur communities in the Betsakafandrika region of eastern Madagascar. Lemur News 5: 23–25.		07XI1930	50 m
Eulemur rufifrons	Fiherenana Sussman II	Eulemur_fulvus_rufus_31	-23.1906	43.9431		Wilmé, L., Goodman, S. M. and Ganzhorn, J. U. 2006. Biogeographic evolution of Madagascar’s microendemic biota. Science 312: 1063–1065. (doi:10.1126/science.1122806)	S40
Eulemur rufifrons	Zombitse, For?t de	Eulemur_fulvus_rufus_51	-22.8167	44.7333		Wilmé, L., Goodman, S. M. and Ganzhorn, J. U. 2006. Biogeographic evolution of Madagascar’s microendemic biota. Science 312: 1063–1065. (doi:10.1126/science.1122806)	S43
Eulemur rufifrons	Mikea, 7.5 km NE Tsifota	Eulemur_fulvus_rufus_23	-22.8	43.4333		Wilmé, L., Goodman, S. M. and Ganzhorn, J. U. 2006. Biogeographic evolution of Madagascar’s microendemic biota. Science 312: 1063–1065. (doi:10.1126/science.1122806)	S3
Eulemur rufifrons	Lambomakandro	Eulemur_fulvus_rufus_35	-22.7611	44.6742		Wilmé, L., Goodman, S. M. and Ganzhorn, J. U. 2006. Biogeographic evolution of Madagascar’s microendemic biota. Science 312: 1063–1065. (doi:10.1126/science.1122806)	S40
Eulemur rufifrons	Vohimena, For?t de	Eulemur_fulvus_rufus_67	-22.6833	44.83		Wilmé, L., Goodman, S. M. and Ganzhorn, J. U. 2006. Biogeographic evolution of Madagascar’s microendemic biota. Science 312: 1063–1065. (doi:10.1126/science.1122806)	S48
Eulemur rufifrons	Antsaranana, Vohipeno	Eulemur_fulvus_rufus_18	-22.65	47.7833		Wilmé, L., Goodman, S. M. and Ganzhorn, J. U. 2006. Biogeographic evolution of Madagascar’s microendemic biota. Science 312: 1063–1065. (doi:10.1126/science.1122806)	PBZT-L.1183
Eulemur rufifrons	Analavelona (1250m)	Eulemur_fulvus_rufus_63	-22.6417	44.1717		Wilmé, L., Goodman, S. M. and Ganzhorn, J. U. 2006. Biogeographic evolution of Madagascar’s microendemic biota. Science 312: 1063–1065. (doi:10.1126/science.1122806)	S45
Eulemur rufifrons	Isalo, W Analalava Tanambao	Eulemur_fulvus_rufus_81	-22.5842	45.1267		Wilmé, L., Goodman, S. M. and Ganzhorn, J. U. 2006. Biogeographic evolution of Madagascar’s microendemic biota. Science 312: 1063–1065. (doi:10.1126/science.1122806)	S51
Eulemur rufifrons	Ivohibe, RS (6,5 km ESE Ivohibe)	Eulemur_fulvus_rufus_99	-22.4967	46.955		Wilmé, L., Goodman, S. M. and Ganzhorn, J. U. 2006. Biogeographic evolution of Madagascar’s microendemic biota. Science 312: 1063–1065. (doi:10.1126/science.1122806)	S59
Eulemur rufifrons	Isalo,Canyons Singes & Rats	Eulemur_fulvus_rufus_80	-22.4833	45.3833		Wilmé, L., Goodman, S. M. and Ganzhorn, J. U. 2006. Biogeographic evolution of Madagascar’s microendemic biota. Science 312: 1063–1065. (doi:10.1126/science.1122806)	S51
Eulemur rufifrons	Ivohibe, 7,5 km ENE	Eulemur_fulvus_rufus_97	-22.47	46.96		Wilmé, L., Goodman, S. M. and Ganzhorn, J. U. 2006. Biogeographic evolution of Madagascar’s microendemic biota. Science 312: 1063–1065. (doi:10.1126/science.1122806)	S59
Eulemur rufifrons	Vohibasia, For?t de	Eulemur_fulvus_rufus_66	-22.4583	44.8417		Wilmé, L., Goodman, S. M. and Ganzhorn, J. U. 2006. Biogeographic evolution of Madagascar’s microendemic biota. Science 312: 1063–1065. (doi:10.1126/science.1122806)	S48
Eulemur rufifrons	Isalo, Sakamalio	Eulemur_fulvus_rufus_79	-22.4386	45.2608		Wilmé, L., Goodman, S. M. and Ganzhorn, J. U. 2006. Biogeographic evolution of Madagascar’s microendemic biota. Science 312: 1063–1065. (doi:10.1126/science.1122806)	S51
Eulemur rufifrons	Ivohibe, 9 km NE	Eulemur_fulvus_rufus_98	-22.4267	46.9383		Wilmé, L., Goodman, S. M. and Ganzhorn, J. U. 2006. Biogeographic evolution of Madagascar’s microendemic biota. Science 312: 1063–1065. (doi:10.1126/science.1122806)	S59
Eulemur rufifrons	Ivohibe, 8 km NE	Eulemur_fulvus_rufus_96	-22.4217	46.8983		Wilmé, L., Goodman, S. M. and Ganzhorn, J. U. 2006. Biogeographic evolution of Madagascar’s microendemic biota. Science 312: 1063–1065. (doi:10.1126/science.1122806)	S59
Eulemur rufifrons	Ivohibe, Ankerana (Forest)	Eulemur_fulvus_rufus_4	-22.3833	46.9667		Wilmé, L., Goodman, S. M. and Ganzhorn, J. U. 2006. Biogeographic evolution of Madagascar’s microendemic biota. Science 312: 1063–1065. (doi:10.1126/science.1122806)	AMNH-100526; BMNH-ZD.1935.1.8.86; MNHN-Mamm-1962.2784/90
Eulemur rufifrons	Isalo, Ankademoky	Eulemur_fulvus_rufus_78	-22.3733	45.2617		Wilmé, L., Goodman, S. M. and Ganzhorn, J. U. 2006. Biogeographic evolution of Madagascar’s microendemic biota. Science 312: 1063–1065. (doi:10.1126/science.1122806)	S51
Eulemur rufifrons	Vohipeno	Eulemur_fulvus_rufus_13	-22.35	47.8333		Wilmé, L., Goodman, S. M. and Ganzhorn, J. U. 2006. Biogeographic evolution of Madagascar’s microendemic biota. Science 312: 1063–1065. (doi:10.1126/science.1122806)	PBZT-L.1164/77
Eulemur rufifrons	Isalo, Sahanafa	Eulemur_fulvus_rufus_77	-22.3189	45.2919		Wilmé, L., Goodman, S. M. and Ganzhorn, J. U. 2006. Biogeographic evolution of Madagascar’s microendemic biota. Science 312: 1063–1065. (doi:10.1126/science.1122806)	S51
Eulemur rufifrons	Ankazoabo, SW Sakalava	Eulemur_fulvus_rufus_15	-22.2833	44.5		Wilmé, L., Goodman, S. M. and Ganzhorn, J. U. 2006. Biogeographic evolution of Madagascar’s microendemic biota. Science 312: 1063–1065. (doi:10.1126/science.1122806)	PBZT-L.1169/70/86
Eulemur rufifrons	Andringitra, RNI (1210 m)	Eulemur_fulvus_rufus_22	-22.2228	46.9717		Wilmé, L., Goodman, S. M. and Ganzhorn, J. U. 2006. Biogeographic evolution of Madagascar’s microendemic biota. Science 312: 1063–1065. (doi:10.1126/science.1122806)	S21
Eulemur rufifrons	Andringitra, Ravaro	Eulemur_fulvus_rufus_64	-22.2117	46.845		Wilmé, L., Goodman, S. M. and Ganzhorn, J. U. 2006. Biogeographic evolution of Madagascar’s microendemic biota. Science 312: 1063–1065. (doi:10.1126/science.1122806)	S46
Eulemur rufifrons	Berenty, 3 km SE	Eulemur_fulvus_rufus_49	-22.1667	45.0944		Wilmé, L., Goodman, S. M. and Ganzhorn, J. U. 2006. Biogeographic evolution of Madagascar’s microendemic biota. Science 312: 1063–1065. (doi:10.1126/science.1122806)	S42
Eulemur rufifrons	Manakara	Eulemur_fulvus_rufus_112	-22.1486	48.0167		Wilmé, L., Goodman, S. M. and Ganzhorn, J. U. 2006. Biogeographic evolution of Madagascar’s microendemic biota. Science 312: 1063–1065. (doi:10.1126/science.1122806)	ZMB-5891
Eulemur rufifrons	Tabiky, W of Ankazoabo	Eulemur_fulvus_rufus_2	-22.1	44.1833		Wilmé, L., Goodman, S. M. and Ganzhorn, J. U. 2006. Biogeographic evolution of Madagascar’s microendemic biota. Science 312: 1063–1065. (doi:10.1126/science.1122806)	AMNH-100519/71/82; BMNH-ZD.1935.1.8.78; MNHN-Mamm-1932.3322
Eulemur rufifrons	Mangoky, Sussman	Eulemur_fulvus_rufus_39	-21.8333	44.1333		Wilmé, L., Goodman, S. M. and Ganzhorn, J. U. 2006. Biogeographic evolution of Madagascar’s microendemic biota. Science 312: 1063–1065. (doi:10.1126/science.1122806)	S40
Eulemur rufifrons	Ikongo, 11.6 km WNW	Eulemur_fulvus_rufus_69	-21.8275	47.3389		Wilmé, L., Goodman, S. M. and Ganzhorn, J. U. 2006. Biogeographic evolution of Madagascar’s microendemic biota. Science 312: 1063–1065. (doi:10.1126/science.1122806)	S49
Eulemur rufifrons	Ikongo, 10.7 km NW	Eulemur_fulvus_rufus_71	-21.8214	47.3578		Wilmé, L., Goodman, S. M. and Ganzhorn, J. U. 2006. Biogeographic evolution of Madagascar’s microendemic biota. Science 312: 1063–1065. (doi:10.1126/science.1122806)	S49
Eulemur rufifrons	Vinanitelo, For?t de	Eulemur_fulvus_rufus_73	-21.7767	47.3467		Wilmé, L., Goodman, S. M. and Ganzhorn, J. U. 2006. Biogeographic evolution of Madagascar’s microendemic biota. Science 312: 1063–1065. (doi:10.1126/science.1122806)	S49
Eulemur rufifrons	Tongobato	Eulemur_fulvus_rufus_44	-21.7667	44.1333		Wilmé, L., Goodman, S. M. and Ganzhorn, J. U. 2006. Biogeographic evolution of Madagascar’s microendemic biota. Science 312: 1063–1065. (doi:10.1126/science.1122806)	S40
Eulemur rufifrons	Ambatofotsy, 9 km NW	Eulemur_fulvus_rufus_75	-21.7367	47.4083		Wilmé, L., Goodman, S. M. and Ganzhorn, J. U. 2006. Biogeographic evolution of Madagascar’s microendemic biota. Science 312: 1063–1065. (doi:10.1126/science.1122806)	S49
Eulemur rufifrons	Ianadranto, Sussman II	Eulemur_fulvus_rufus_33	-21.7208	44.1222		Wilmé, L., Goodman, S. M. and Ganzhorn, J. U. 2006. Biogeographic evolution of Madagascar’s microendemic biota. Science 312: 1063–1065. (doi:10.1126/science.1122806)	S40
Eulemur rufifrons	Ianadranto, Sussman I	Eulemur_fulvus_rufus_32	-21.7111	44.1281		Wilmé, L., Goodman, S. M. and Ganzhorn, J. U. 2006. Biogeographic evolution of Madagascar’s microendemic biota. Science 312: 1063–1065. (doi:10.1126/science.1122806)	S40
Eulemur rufifrons	Antserananomby	Eulemur_fulvus_rufus_29	-21.7	44.1333		Wilmé, L., Goodman, S. M. and Ganzhorn, J. U. 2006. Biogeographic evolution of Madagascar’s microendemic biota. Science 312: 1063–1065. (doi:10.1126/science.1122806)	S40
Eulemur rufifrons	Antanimangotroky	Eulemur_fulvus_rufus_28	-21.6667	43.9167		Wilmé, L., Goodman, S. M. and Ganzhorn, J. U. 2006. Biogeographic evolution of Madagascar’s microendemic biota. Science 312: 1063–1065. (doi:10.1126/science.1122806)	S40
Eulemur rufifrons	Malindira	Eulemur_fulvus_rufus_37	-21.6333	44.25		Wilmé, L., Goodman, S. M. and Ganzhorn, J. U. 2006. Biogeographic evolution of Madagascar’s microendemic biota. Science 312: 1063–1065. (doi:10.1126/science.1122806)	S40
Eulemur rufifrons	Ambodivariony	Eulemur_fulvus_rufus_19	-21.6	47.3333		Wilmé, L., Goodman, S. M. and Ganzhorn, J. U. 2006. Biogeographic evolution of Madagascar’s microendemic biota. Science 312: 1063–1065. (doi:10.1126/science.1122806)	PBZT-L.no#1
Eulemur rufifrons	Tolongoina, 4.4 km SW	Eulemur_fulvus_rufus_72	-21.5917	47.485		Wilmé, L., Goodman, S. M. and Ganzhorn, J. U. 2006. Biogeographic evolution of Madagascar’s microendemic biota. Science 312: 1063–1065. (doi:10.1126/science.1122806)	S49
Eulemur rufifrons	Eastern escarpment, A3	Eulemur_fulvus_rufus_53	-21.5447	47.4883		Wilmé, L., Goodman, S. M. and Ganzhorn, J. U. 2006. Biogeographic evolution of Madagascar’s microendemic biota. Science 312: 1063–1065. (doi:10.1126/science.1122806)	S44
Eulemur rufifrons	Eastern escarpment, A5	Eulemur_fulvus_rufus_54	-21.5394	47.485		Wilmé, L., Goodman, S. M. and Ganzhorn, J. U. 2006. Biogeographic evolution of Madagascar’s microendemic biota. Science 312: 1063–1065. (doi:10.1126/science.1122806)	S44
Eulemur rufifrons	Andrambovato, 2 km W	Eulemur_fulvus_rufus_70	-21.5117	47.41		Wilmé, L., Goodman, S. M. and Ganzhorn, J. U. 2006. Biogeographic evolution of Madagascar’s microendemic biota. Science 312: 1063–1065. (doi:10.1126/science.1122806)	S49
Eulemur rufifrons	Eastern escarpment, B11	Eulemur_fulvus_rufus_52	-21.5058	47.4458		Wilmé, L., Goodman, S. M. and Ganzhorn, J. U. 2006. Biogeographic evolution of Madagascar’s microendemic biota. Science 312: 1063–1065. (doi:10.1126/science.1122806)	S44
Eulemur rufifrons	Eastern escarpment, B17	Eulemur_fulvus_rufus_55	-21.4842	47.4297		Wilmé, L., Goodman, S. M. and Ganzhorn, J. U. 2006. Biogeographic evolution of Madagascar’s microendemic biota. Science 312: 1063–1065. (doi:10.1126/science.1122806)	S44
Eulemur rufifrons	Ambatovory, 2 km ESE	Eulemur_fulvus_rufus_46	-21.45	45.55		Wilmé, L., Goodman, S. M. and Ganzhorn, J. U. 2006. Biogeographic evolution of Madagascar’s microendemic biota. Science 312: 1063–1065. (doi:10.1126/science.1122806)	S42
Eulemur rufifrons	Ambatovory, 5 km E	Eulemur_fulvus_rufus_47	-21.4333	45.5667		Wilmé, L., Goodman, S. M. and Ganzhorn, J. U. 2006. Biogeographic evolution of Madagascar’s microendemic biota. Science 312: 1063–1065. (doi:10.1126/science.1122806)	S42
Eulemur rufifrons	Eastern escarpment, D12	Eulemur_fulvus_rufus_56	-21.3894	47.4886		Wilmé, L., Goodman, S. M. and Ganzhorn, J. U. 2006. Biogeographic evolution of Madagascar’s microendemic biota. Science 312: 1063–1065. (doi:10.1126/science.1122806)	S44
Eulemur rufifrons	Ambodiasy	Eulemur_fulvus_rufus_110	-21.3667	47.7		Wilmé, L., Goodman, S. M. and Ganzhorn, J. U. 2006. Biogeographic evolution of Madagascar’s microendemic biota. Science 312: 1063–1065. (doi:10.1126/science.1122806)	USNM-063339/40
Eulemur rufifrons	Eastern escarpment, E3	Eulemur_fulvus_rufus_57	-21.3358	47.5194		Wilmé, L., Goodman, S. M. and Ganzhorn, J. U. 2006. Biogeographic evolution of Madagascar’s microendemic biota. Science 312: 1063–1065. (doi:10.1126/science.1122806)	S44
Eulemur rufifrons	Tarata	Eulemur_fulvus_rufus_43	-21.3333	44.4833		Wilmé, L., Goodman, S. M. and Ganzhorn, J. U. 2006. Biogeographic evolution of Madagascar’s microendemic biota. Science 312: 1063–1065. (doi:10.1126/science.1122806)	S40
Eulemur rufifrons	Ranomafana, PN: Ranovao	Eulemur_fulvus_rufus_68	-21.3039	47.4617		Wilmé, L., Goodman, S. M. and Ganzhorn, J. U. 2006. Biogeographic evolution of Madagascar’s microendemic biota. Science 312: 1063–1065. (doi:10.1126/science.1122806)	S49
Eulemur rufifrons	Andranopasy, 6 km SE	Eulemur_fulvus_rufus_48	-21.3	43.7917		Wilmé, L., Goodman, S. M. and Ganzhorn, J. U. 2006. Biogeographic evolution of Madagascar’s microendemic biota. Science 312: 1063–1065. (doi:10.1126/science.1122806)	S42
Eulemur rufifrons	Ranomafana	Eulemur_fulvus_rufus_65	-21.29	47.4333		Wilmé, L., Goodman, S. M. and Ganzhorn, J. U. 2006. Biogeographic evolution of Madagascar’s microendemic biota. Science 312: 1063–1065. (doi:10.1126/science.1122806)
Eulemur rufifrons	Manja, 20 km N	Eulemur_fulvus_rufus_50	-21.2667	44.2833		Wilmé, L., Goodman, S. M. and Ganzhorn, J. U. 2006. Biogeographic evolution of Madagascar’s microendemic biota. Science 312: 1063–1065. (doi:10.1126/science.1122806)	S42
Eulemur rufifrons	Eastern escarpment, H17	Eulemur_fulvus_rufus_61	-21.2567	47.5364		Wilmé, L., Goodman, S. M. and Ganzhorn, J. U. 2006. Biogeographic evolution of Madagascar’s microendemic biota. Science 312: 1063–1065. (doi:10.1126/science.1122806)	S44
Eulemur rufifrons	Eastern escarpment, H10	Eulemur_fulvus_rufus_62	-21.2472	47.5294		Wilmé, L., Goodman, S. M. and Ganzhorn, J. U. 2006. Biogeographic evolution of Madagascar’s microendemic biota. Science 312: 1063–1065. (doi:10.1126/science.1122806)	S44
Eulemur rufifrons	Eastern escarpment, H11	Eulemur_fulvus_rufus_58	-21.2425	47.5258		Wilmé, L., Goodman, S. M. and Ganzhorn, J. U. 2006. Biogeographic evolution of Madagascar’s microendemic biota. Science 312: 1063–1065. (doi:10.1126/science.1122806)	S44
Eulemur rufifrons	Eastern escarpment, H13	Eulemur_fulvus_rufus_59	-21.2358	47.5367		Wilmé, L., Goodman, S. M. and Ganzhorn, J. U. 2006. Biogeographic evolution of Madagascar’s microendemic biota. Science 312: 1063–1065. (doi:10.1126/science.1122806)	S44
Eulemur rufifrons	Eastern escarpment, H14	Eulemur_fulvus_rufus_60	-21.2272	47.5386		Wilmé, L., Goodman, S. M. and Ganzhorn, J. U. 2006. Biogeographic evolution of Madagascar’s microendemic biota. Science 312: 1063–1065. (doi:10.1126/science.1122806)	S44
Eulemur rufifrons	Ranomafana, PN: Ranomena	Eulemur_fulvus_rufus_74	-21.2019	47.4617		Wilmé, L., Goodman, S. M. and Ganzhorn, J. U. 2006. Biogeographic evolution of Madagascar’s microendemic biota. Science 312: 1063–1065. (doi:10.1126/science.1122806)	S49
Eulemur rufifrons	Ankafana (=Ankafina)	Eulemur_fulvus_rufus_8	-21.2	47.2167		Wilmé, L., Goodman, S. M. and Ganzhorn, J. U. 2006. Biogeographic evolution of Madagascar’s microendemic biota. Science 312: 1063–1065. (doi:10.1126/science.1122806)	BMNH-ZD.1882.3.1.1
Eulemur rufifrons	Namahoaka, 3.5 km S	Eulemur_fulvus_rufus_83	-21.1247	47.5386		Wilmé, L., Goodman, S. M. and Ganzhorn, J. U. 2006. Biogeographic evolution of Madagascar’s microendemic biota. Science 312: 1063–1065. (doi:10.1126/science.1122806)	S52
Eulemur rufifrons	Ankilimare	Eulemur_fulvus_rufus_27	-21	44.9		Wilmé, L., Goodman, S. M. and Ganzhorn, J. U. 2006. Biogeographic evolution of Madagascar’s microendemic biota. Science 312: 1063–1065. (doi:10.1126/science.1122806)	S40
Eulemur rufifrons	Ambohimanga Sud	Eulemur_fulvus_rufus_9	-20.875	47.5917		Wilmé, L., Goodman, S. M. and Ganzhorn, J. U. 2006. Biogeographic evolution of Madagascar’s microendemic biota. Science 312: 1063–1065. (doi:10.1126/science.1122806)	BMNH-ZD.1913.3.4.1
Eulemur rufifrons	Marofihitse, 3 km from track	Eulemur_fulvus_rufus_106	-20.8067	44.0717		Wilmé, L., Goodman, S. M. and Ganzhorn, J. U. 2006. Biogeographic evolution of Madagascar’s microendemic biota. Science 312: 1063–1065. (doi:10.1126/science.1122806)	S67
Eulemur rufifrons	Ankazomivady, For?t d'	Eulemur_fulvus_rufus_76	-20.775	47.1683		Wilmé, L., Goodman, S. M. and Ganzhorn, J. U. 2006. Biogeographic evolution of Madagascar’s microendemic biota. Science 312: 1063–1065. (doi:10.1126/science.1122806)	S50
Eulemur rufifrons	Belo sur Mer	Eulemur_fulvus_rufus_30	-20.7356	44.0044		Wilmé, L., Goodman, S. M. and Ganzhorn, J. U. 2006. Biogeographic evolution of Madagascar’s microendemic biota. Science 312: 1063–1065. (doi:10.1126/science.1122806)	S40
Eulemur rufifrons	Vohibola III, Mangatsiaka	Eulemur_fulvus_rufus_84	-20.6922	47.4375		Wilmé, L., Goodman, S. M. and Ganzhorn, J. U. 2006. Biogeographic evolution of Madagascar’s microendemic biota. Science 312: 1063–1065. (doi:10.1126/science.1122806)	S53
Eulemur rufifrons	Ambatovoamba	Eulemur_fulvus_rufus_24	-20.5833	44.7		Wilmé, L., Goodman, S. M. and Ganzhorn, J. U. 2006. Biogeographic evolution of Madagascar’s microendemic biota. Science 312: 1063–1065. (doi:10.1126/science.1122806)	S40
Eulemur rufifrons	Angansiva	Eulemur_fulvus_rufus_26	-20.45	44.3833		Wilmé, L., Goodman, S. M. and Ganzhorn, J. U. 2006. Biogeographic evolution of Madagascar’s microendemic biota. Science 312: 1063–1065. (doi:10.1126/science.1122806)	S40
Eulemur rufifrons	Maroary	Eulemur_fulvus_rufus_40	-20.4333	44.35		Wilmé, L., Goodman, S. M. and Ganzhorn, J. U. 2006. Biogeographic evolution of Madagascar’s microendemic biota. Science 312: 1063–1065. (doi:10.1126/science.1122806)	S40
Eulemur rufifrons	Manamby	Eulemur_fulvus_rufus_38	-20.4167	44.8		Wilmé, L., Goodman, S. M. and Ganzhorn, J. U. 2006. Biogeographic evolution of Madagascar’s microendemic biota. Science 312: 1063–1065. (doi:10.1126/science.1122806)	S40
Eulemur rufifrons	Kirisiasy, 6 km E	Eulemur_fulvus_rufus_82	-20.2892	47.6897		Wilmé, L., Goodman, S. M. and Ganzhorn, J. U. 2006. Biogeographic evolution of Madagascar’s microendemic biota. Science 312: 1063–1065. (doi:10.1126/science.1122806)	S52
Eulemur rufifrons	Andranomena	Eulemur_fulvus_rufus_25	-20.1667	44.4333		Wilmé, L., Goodman, S. M. and Ganzhorn, J. U. 2006. Biogeographic evolution of Madagascar’s microendemic biota. Science 312: 1063–1065. (doi:10.1126/science.1122806)	S40
Eulemur rufifrons	Tanambao	Eulemur_fulvus_rufus_42	-20.1167	44.55		Wilmé, L., Goodman, S. M. and Ganzhorn, J. U. 2006. Biogeographic evolution of Madagascar’s microendemic biota. Science 312: 1063–1065. (doi:10.1126/science.1122806)	S40
Eulemur rufifrons	Kirindy Forest (CS7)	Eulemur_fulvus_rufus_91	-20.0764	44.675		Wilmé, L., Goodman, S. M. and Ganzhorn, J. U. 2006. Biogeographic evolution of Madagascar’s microendemic biota. Science 312: 1063–1065. (doi:10.1126/science.1122806)	S56
Eulemur rufifrons	Kirindy N	Eulemur_fulvus_rufus_107	-20.0672	44.6575		Wilmé, L., Goodman, S. M. and Ganzhorn, J. U. 2006. Biogeographic evolution of Madagascar’s microendemic biota. Science 312: 1063–1065. (doi:10.1126/science.1122806)	S67
Eulemur rufifrons	Kirindy, For?t	Eulemur_fulvus_rufus_20	-20.0667	44.65		Wilmé, L., Goodman, S. M. and Ganzhorn, J. U. 2006. Biogeographic evolution of Madagascar’s microendemic biota. Science 312: 1063–1065. (doi:10.1126/science.1122806)	S1
Eulemur rufifrons	Beroboka	Eulemur_fulvus_rufus_10	-19.9667	44.6		Wilmé, L., Goodman, S. M. and Ganzhorn, J. U. 2006. Biogeographic evolution of Madagascar’s microendemic biota. Science 312: 1063–1065. (doi:10.1126/science.1122806)	BMNH-ZD.1948.149
Eulemur rufus			-16.9306	44.7306		Andriamandranto Ravoahangy, Hubert E. Andriamaharoa, Linah A. Randrianaina, Angelos T. S. Josso, Jeannie Raharimampionona, Christopher Birkinshaw. 2008. Preliminary inventory of lemurs at ten Priority Sites for Plant Conservation. Lemur News, 13, pg. 40-43		1I1989-31XII1992	20 m
Eulemur rufus		16?28.1'S, 45?20.9'	-16.4683	45.3483		Goodman, S.M., L.A. Rene de Roland, and R. Thorstrom. 1998. Predation on the eastern woolly lemur Avahi laniger and other vertebrates by Henst’s Goshawk Accipiter henstii in Madagascar. Lemur News 3:14-15.		between 01I2000 and 31XII2000	50 m
Eulemur rufus	16?55'14''S; 44?24'25''E		-16.9206	44.4069		Jean-Pierre Sorg, Forstingenieur Schweiz (1998). Organisation de la recherche forestière dans les zones sèches: un cas concret dans l’ouest de Madagascar Lemur News 3: 17-20.		between 01IX1999 and 30IX1999	50 m
Eulemur rufus	16?52'29''S;	44?24'28''E	-16.8747	44.4078		Jean-Pierre Sorg, Forstingenieur Schweiz (1998). Organisation de la recherche forestière dans les zones sèches: un cas concret dans l’ouest de Madagascar Lemur News 3: 17-20.		between 13II2001 and 21II2001	120 m
Eulemur rufus			-16.5048	44.5017		Rajaonson, A., Ratolojanahary, M., Ratsimbazafy, J., Feistner, A. & King, T. 2010. Enquête préliminaire de la distribution des lémuriens de bambou dans et autour du Corridor forestier Fandriana-Vondrozo, Madagascar. Lemur News 15: 34-39.		4VI1988	50 m
Eulemur rufus	1		-16.3796	46.4839		Rasoloharijaona, S., Randrianambinina, B., Rakotosamimanana, B. & Zimmermann, E. 2005. Inventaires des lémuriens dans la forêt d’Andranovelona/Madirovalo (nord ouest de Madagascar), les "savoka" dé Manehoko, la Réserve de Lokobe, la Réserve Spéciale de l’Ankarana, et le Réserve Spéciale d'Analamerana, au nord de Madagascar. Lemur News 10: 8–11.		12VI1895	650 m
Eulemur rufus	1705?00??S et 4555?57??E)		-17.0833	45.9325		Shawn M. Lehman and Jonah H. Ratsimbazafy (2001) Biological Assessment of the Fandriana Marolambo Forest Corridor. Lemur News 6: 8-9.		between 21VII2001 and 27VII2001	50 m
Eulemur rufus	1704?01??S et	4559?13??E	-17.0669	45.9869		Shawn M. Lehman and Jonah H. Ratsimbazafy (2001) Biological Assessment of the Fandriana Marolambo Forest Corridor. Lemur News 6: 8-9.		03XI1930	300 m
Eulemur rufus	Begidro, Tsiribihina	Eulemur_fulvus_rufus_45	-19.75	45.05		Wilmé, L., Goodman, S. M. and Ganzhorn, J. U. 2006. Biogeographic evolution of Madagascar’s microendemic biota. Science 312: 1063–1065. (doi:10.1126/science.1122806)	S41
Eulemur rufus	Andoharano, For?t d'	Eulemur_fulvus_rufus_105	-19.2347	44.5344		Wilmé, L., Goodman, S. M. and Ganzhorn, J. U. 2006. Biogeographic evolution of Madagascar’s microendemic biota. Science 312: 1063–1065. (doi:10.1126/science.1122806)	S66
Eulemur rufus	Bemaraha	Eulemur_fulvus_rufus_109	-19.1317	44.8083		Wilmé, L., Goodman, S. M. and Ganzhorn, J. U. 2006. Biogeographic evolution of Madagascar’s microendemic biota. Science 312: 1063–1065. (doi:10.1126/science.1122806)
Eulemur rufus	Ankoja	Eulemur_fulvus_rufus_7	-19.1167	45.1		Wilmé, L., Goodman, S. M. and Ganzhorn, J. U. 2006. Biogeographic evolution of Madagascar’s microendemic biota. Science 312: 1063–1065. (doi:10.1126/science.1122806)	AMNH-100607
Eulemur rufus	Antsingy	Eulemur_fulvus_rufus_11	-19	44.8333		Wilmé, L., Goodman, S. M. and Ganzhorn, J. U. 2006. Biogeographic evolution of Madagascar’s microendemic biota. Science 312: 1063–1065. (doi:10.1126/science.1122806)	MNHN-Mamm-1932.3326
Eulemur rufus	Bemaraha	Eulemur_fulvus_rufus_108	-18.7417	44.745		Wilmé, L., Goodman, S. M. and Ganzhorn, J. U. 2006. Biogeographic evolution of Madagascar’s microendemic biota. Science 312: 1063–1065. (doi:10.1126/science.1122806)
Eulemur rufus	Antsalova	Eulemur_fulvus_rufus_12	-18.65	44.6167		Wilmé, L., Goodman, S. M. and Ganzhorn, J. U. 2006. Biogeographic evolution of Madagascar’s microendemic biota. Science 312: 1063–1065. (doi:10.1126/science.1122806)	PBZT-L.1160/93
Eulemur rufus	Maintirano	Eulemur_fulvus_rufus_17	-18.0667	44.025		Wilmé, L., Goodman, S. M. and Ganzhorn, J. U. 2006. Biogeographic evolution of Madagascar’s microendemic biota. Science 312: 1063–1065. (doi:10.1126/science.1122806)	PBZT-L.1181
Eulemur rufus	Tongay, For?t Class?e	Eulemur_fulvus_rufus_102	-17.7917	44.0667		Wilmé, L., Goodman, S. M. and Ganzhorn, J. U. 2006. Biogeographic evolution of Madagascar’s microendemic biota. Science 312: 1063–1065. (doi:10.1126/science.1122806)	S63
Eulemur rufus	Kasijy, RS (C2)	Eulemur_fulvus_rufus_93	-17.0833	45.9325		Wilmé, L., Goodman, S. M. and Ganzhorn, J. U. 2006. Biogeographic evolution of Madagascar’s microendemic biota. Science 312: 1063–1065. (doi:10.1126/science.1122806)	S57
Eulemur rufus	Kasijy, RS	Eulemur_fulvus_rufus_101	-17.0703	45.9833		Wilmé, L., Goodman, S. M. and Ganzhorn, J. U. 2006. Biogeographic evolution of Madagascar’s microendemic biota. Science 312: 1063–1065. (doi:10.1126/science.1122806)	S62
Eulemur rufus	Kasijy, RS (C1)	Eulemur_fulvus_rufus_92	-17.0669	45.9869		Wilmé, L., Goodman, S. M. and Ganzhorn, J. U. 2006. Biogeographic evolution of Madagascar’s microendemic biota. Science 312: 1063–1065. (doi:10.1126/science.1122806)	S57
Eulemur rufus	Tsiombikibo N, NW Anjamena	Eulemur_fulvus_rufus_89	-16.9833	45.7833		Wilmé, L., Goodman, S. M. and Ganzhorn, J. U. 2006. Biogeographic evolution of Madagascar’s microendemic biota. Science 312: 1063–1065. (doi:10.1126/science.1122806)	S54
Eulemur rufus	Maningoza, RS centre	Eulemur_fulvus_rufus_94	-16.9356	44.7331		Wilmé, L., Goodman, S. M. and Ganzhorn, J. U. 2006. Biogeographic evolution of Madagascar’s microendemic biota. Science 312: 1063–1065. (doi:10.1126/science.1122806)	S58
Eulemur rufus	Maningoza, RS Tsilika	Eulemur_fulvus_rufus_95	-16.8847	44.7167		Wilmé, L., Goodman, S. M. and Ganzhorn, J. U. 2006. Biogeographic evolution of Madagascar’s microendemic biota. Science 312: 1063–1065. (doi:10.1126/science.1122806)	S58
Eulemur rufus	Maningoza, RS	Eulemur_fulvus_rufus_104	-16.8667	44.6833		Wilmé, L., Goodman, S. M. and Ganzhorn, J. U. 2006. Biogeographic evolution of Madagascar’s microendemic biota. Science 312: 1063–1065. (doi:10.1126/science.1122806)	S65
Eulemur rufus	Madirovalo	Eulemur_fulvus_rufus_36	-16.55	46.4		Wilmé, L., Goodman, S. M. and Ganzhorn, J. U. 2006. Biogeographic evolution of Madagascar’s microendemic biota. Science 312: 1063–1065. (doi:10.1126/science.1122806)	S40
Eulemur rufus	Tsitampiky	Eulemur_fulvus_rufus_6	-16.5167	46.0833		Wilmé, L., Goodman, S. M. and Ganzhorn, J. U. 2006. Biogeographic evolution of Madagascar’s microendemic biota. Science 312: 1063–1065. (doi:10.1126/science.1122806)	AMNH-100569; MNHN-Mamm-1932.3331
Eulemur rufus	Namoroka, 1 day S of Soalala	Eulemur_fulvus_rufus_3	-16.4333	45.3583		Wilmé, L., Goodman, S. M. and Ganzhorn, J. U. 2006. Biogeographic evolution of Madagascar’s microendemic biota. Science 312: 1063–1065. (doi:10.1126/science.1122806)	AMNH-100522
Eulemur rufus	Andranovelona, Madirovalo	Eulemur_fulvus_rufus_21	-16.3797	46.4839		Wilmé, L., Goodman, S. M. and Ganzhorn, J. U. 2006. Biogeographic evolution of Madagascar’s microendemic biota. Science 312: 1063–1065. (doi:10.1126/science.1122806)	S16
Eulemur rufus	Cap Saint Andr?	Eulemur_fulvus_rufus_103	-16.3	44.725		Wilmé, L., Goodman, S. M. and Ganzhorn, J. U. 2006. Biogeographic evolution of Madagascar’s microendemic biota. Science 312: 1063–1065. (doi:10.1126/science.1122806)	S64
Eulemur rufus	Namoroka, Ambovonomby	Eulemur_fulvus_rufus_100	-16.2806	45.2083		Wilmé, L., Goodman, S. M. and Ganzhorn, J. U. 2006. Biogeographic evolution of Madagascar’s microendemic biota. Science 312: 1063–1065. (doi:10.1126/science.1122806)	S61
Eulemur rufus	Bekipay, Pve Soalala	Eulemur_fulvus_rufus_5	-16.25	46.125		Wilmé, L., Goodman, S. M. and Ganzhorn, J. U. 2006. Biogeographic evolution of Madagascar’s microendemic biota. Science 312: 1063–1065. (doi:10.1126/science.1122806)	AMNH-100532
Eulemur rufus	Antseza, S Kinkony	Eulemur_fulvus_rufus_88	-16.2167	45.8833		Wilmé, L., Goodman, S. M. and Ganzhorn, J. U. 2006. Biogeographic evolution of Madagascar’s microendemic biota. Science 312: 1063–1065. (doi:10.1126/science.1122806)	S54
Eulemur rufus	Analabe, S Anjamena	Eulemur_fulvus_rufus_87	-16.1	45.9333		Wilmé, L., Goodman, S. M. and Ganzhorn, J. U. 2006. Biogeographic evolution of Madagascar’s microendemic biota. Science 312: 1063–1065. (doi:10.1126/science.1122806)	S54
Eulemur rufus	Soalala	Eulemur_fulvus_rufus_1	-16.0917	45.3333		Wilmé, L., Goodman, S. M. and Ganzhorn, J. U. 2006. Biogeographic evolution of Madagascar’s microendemic biota. Science 312: 1063–1065. (doi:10.1126/science.1122806)	AMNH-100517/25
Eulemur rufus	Anaborengy, SE Anjamena	Eulemur_fulvus_rufus_85	-16.0833	45.9333		Wilmé, L., Goodman, S. M. and Ganzhorn, J. U. 2006. Biogeographic evolution of Madagascar’s microendemic biota. Science 312: 1063–1065. (doi:10.1126/science.1122806)	S54
Eulemur rufus	Anjamena	Eulemur_fulvus_rufus_90	-16.05	45.9167		Wilmé, L., Goodman, S. M. and Ganzhorn, J. U. 2006. Biogeographic evolution of Madagascar’s microendemic biota. Science 312: 1063–1065. (doi:10.1126/science.1122806)	S55
Eulemur rufus	Mitsinjo	Eulemur_fulvus_rufus_41	-16.0333	45.9		Wilmé, L., Goodman, S. M. and Ganzhorn, J. U. 2006. Biogeographic evolution of Madagascar’s microendemic biota. Science 312: 1063–1065. (doi:10.1126/science.1122806)	S40
Eulemur rufus	Tsiombikibo S, W Anjamena	Eulemur_fulvus_rufus_86	-16	45.8333		Wilmé, L., Goodman, S. M. and Ganzhorn, J. U. 2006. Biogeographic evolution of Madagascar’s microendemic biota. Science 312: 1063–1065. (doi:10.1126/science.1122806)	S54
Eulemur rufus	Katsepy, lighthouse	Eulemur_fulvus_rufus_34	-15.7167	46.2167		Wilmé, L., Goodman, S. M. and Ganzhorn, J. U. 2006. Biogeographic evolution of Madagascar’s microendemic biota. Science 312: 1063–1065. (doi:10.1126/science.1122806)	S40
Eulemur sanfordi			-12.7686	49.0264		Andriamandranto Ravoahangy, Hubert E. Andriamaharoa, Linah A. Randrianaina, Angelos T. S. Josso, Jeannie Raharimampionona, Christopher Birkinshaw. 2008. Preliminary inventory of lemurs at ten Priority Sites for Plant Conservation. Lemur News, 13, pg. 40-43		10XI1997-20XI1997	1000 m
Eulemur sanfordi			-14.1006	50.0456		Andriamandranto Ravoahangy, Hubert E. Andriamaharoa, Linah A. Randrianaina, Angelos T. S. Josso, Jeannie Raharimampionona, Christopher Birkinshaw. 2008. Preliminary inventory of lemurs at ten Priority Sites for Plant Conservation. Lemur News, 13, pg. 40-43		18X1995-28X1995	440 m
Eulemur sanfordi	13?36?55?; 49?59?55?		-13.6153	49.9986		Andriamandranto Ravoahangy, Hubert E. Andriamaharoa, Linah A. Randrianaina, Angelos T. S. Josso, Jeannie Raharimampionona, Christopher Birkinshaw. 2008. Preliminary inventory of lemurs at ten Priority Sites for Plant Conservation. Lemur News, 13, pg. 40-43		28X1995-7XI1995	810 m
Eulemur sanfordi	13?15'25"S, 49?36'38"		-13.2569	49.6106		Jean-Pierre Sorg, Forstingenieur Schweiz (1998). Organisation de la recherche forestière dans les zones sèches: un cas concret dans l’ouest de Madagascar Lemur News 3: 17-20.		between 06II1998 and 16II1998	480 m
Eulemur sanfordi		12? 45?03.7??S	-12.751	49.1492		Lowin, A. 2012. Line-transect dis tance sam pling ver sus a new vocalisation method to estimate crowned le mur (Eulemur coronatus) and Sanford’s brown lemur (Eulemur sanfordi) population densities. Lemur News 16: 43-49.		1III1999-31III1999	150 m
Eulemur sanfordi		12? 46?07.3?? S	-12.7687	49.1566		Lowin, A. 2012. Line-transect dis tance sam pling ver sus a new vocalisation method to estimate crowned le mur (Eulemur coronatus) and Sanford’s brown lemur (Eulemur sanfordi) population densities. Lemur News 16: 43-49.		1II1999-28II1999	315 m
Eulemur sanfordi		12? 45?16.1??S	-12.7545	49.167		Lowin, A. 2012. Line-transect dis tance sam pling ver sus a new vocalisation method to estimate crowned le mur (Eulemur coronatus) and Sanford’s brown lemur (Eulemur sanfordi) population densities. Lemur News 16: 43-49.		1III1999-31III1999	750 m
Eulemur sanfordi	5		-12.7759	49.3712		Rasoloharijaona, S., Randrianambinina, B., Rakotosamimanana, B. & Zimmermann, E. 2005. Inventaires des lémuriens dans la forêt d’Andranovelona/Madirovalo (nord ouest de Madagascar), les "savoka" dé Manehoko, la Réserve de Lokobe, la Réserve Spéciale de l’Ankarana, et le Réserve Spéciale d'Analamerana, au nord de Madagascar. Lemur News 10: 8–11.		7XI1995-17XI1995	1200 m
Eulemur sanfordi	4		-12.9681	49.1386		Rasoloharijaona, S., Randrianambinina, B., Rakotosamimanana, B. & Zimmermann, E. 2005. Inventaires des lémuriens dans la forêt d’Andranovelona/Madirovalo (nord ouest de Madagascar), les "savoka" dé Manehoko, la Réserve de Lokobe, la Réserve Spéciale de l’Ankarana, et le Réserve Spéciale d'Analamerana, au nord de Madagascar. Lemur News 10: 8–11.		17XI1995-27XI1995	1500 m
Eulemur sanfordi	Daraina, Binara, For?t de	Eulemur_fulvus_sanfordi_7	-13.255	49.6167		Wilmé, L., Goodman, S. M. and Ganzhorn, J. U. 2006. Biogeographic evolution of Madagascar’s microendemic biota. Science 312: 1063–1065. (doi:10.1126/science.1122806)	S15
Eulemur sanfordi	Daraina, For?t de	Eulemur_fulvus_sanfordi_10	-13.2522	49.5744		Wilmé, L., Goodman, S. M. and Ganzhorn, J. U. 2006. Biogeographic evolution of Madagascar’s microendemic biota. Science 312: 1063–1065. (doi:10.1126/science.1122806)	S17
Eulemur sanfordi	Andavakoera, For?t Class?e	Eulemur_fulvus_sanfordi_6	-13.1044	49.2414		Wilmé, L., Goodman, S. M. and Ganzhorn, J. U. 2006. Biogeographic evolution of Madagascar’s microendemic biota. Science 312: 1063–1065. (doi:10.1126/science.1122806)	S13
Eulemur sanfordi	Ankarana, Mahamasina	Eulemur_fulvus_sanfordi_8	-12.9681	49.1383		Wilmé, L., Goodman, S. M. and Ganzhorn, J. U. 2006. Biogeographic evolution of Madagascar’s microendemic biota. Science 312: 1063–1065. (doi:10.1126/science.1122806)	S16
Eulemur sanfordi	Ankarana, Andrafiabe	Eulemur_fulvus_sanfordi_4	-12.9317	49.0567		Wilmé, L., Goodman, S. M. and Ganzhorn, J. U. 2006. Biogeographic evolution of Madagascar’s microendemic biota. Science 312: 1063–1065. (doi:10.1126/science.1122806)	S11
Eulemur sanfordi	Tsarakibany, 15 mi SW	Eulemur_fulvus_sanfordi_2	-12.9167	49.0667		Wilmé, L., Goodman, S. M. and Ganzhorn, J. U. 2006. Biogeographic evolution of Madagascar’s microendemic biota. Science 312: 1063–1065. (doi:10.1126/science.1122806)	AMNH-100521
Eulemur sanfordi	Ankarana, Anilotra	Eulemur_fulvus_sanfordi_5	-12.9083	49.11		Wilmé, L., Goodman, S. M. and Ganzhorn, J. U. 2006. Biogeographic evolution of Madagascar’s microendemic biota. Science 312: 1063–1065. (doi:10.1126/science.1122806)	S12
Eulemur sanfordi	Analamerana, Ankavanana II	Eulemur_fulvus_sanfordi_9	-12.7822	49.3742		Wilmé, L., Goodman, S. M. and Ganzhorn, J. U. 2006. Biogeographic evolution of Madagascar’s microendemic biota. Science 312: 1063–1065. (doi:10.1126/science.1122806)	S16
Eulemur sanfordi	Bobakilandy	Eulemur_fulvus_sanfordi_3	-12.6333	49.025		Wilmé, L., Goodman, S. M. and Ganzhorn, J. U. 2006. Biogeographic evolution of Madagascar’s microendemic biota. Science 312: 1063–1065. (doi:10.1126/science.1122806)	MNHN-Mamm-1932.3321
Eulemur sanfordi	Montagne d'Ambre	Eulemur_fulvus_sanfordi_1	-12.5167	49.1667		Wilmé, L., Goodman, S. M. and Ganzhorn, J. U. 2006. Biogeographic evolution of Madagascar’s microendemic biota. Science 312: 1063–1065. (doi:10.1126/science.1122806)	AMNH-100518
Hapalemur aureus			-21.2667	47.4667	GBIF	Avian Knowledge Network		1986-11-02 00:00:00.0		Lucienne Wilme
Hapalemur aureus			-21.2667	47.4667	GBIF	Avian Knowledge Network		1988-04-15 00:00:00.0		Lucienne Wilme
Hapalemur aureus	ank		-22.3561	47.127		Delmore, K.E.; M.F. Keller; E.E. Louis Jr.; S.E. Johnson. 2009. Rapid primatological surveys of the Andringitra forest corridors: direct observation of the greater bamboo lemur (Prolemur simus). . Lemur News 14: 49-52.
Hapalemur aureus	amp		-22.2829	47.0871		Delmore, K.E.; M.F. Keller; E.E. Louis Jr.; S.E. Johnson. 2009. Rapid primatological surveys of the Andringitra forest corridors: direct observation of the greater bamboo lemur (Prolemur simus). . Lemur News 14: 49-52.
Hapalemur aureus	rac		-22.1274	47.1102		Delmore, K.E.; M.F. Keller; E.E. Louis Jr.; S.E. Johnson. 2009. Rapid primatological surveys of the Andringitra forest corridors: direct observation of the greater bamboo lemur (Prolemur simus). . Lemur News 14: 49-52.
Hapalemur aureus	and		-21.9384	47.2752		Delmore, K.E.; M.F. Keller; E.E. Louis Jr.; S.E. Johnson. 2009. Rapid primatological surveys of the Andringitra forest corridors: direct observation of the greater bamboo lemur (Prolemur simus). . Lemur News 14: 49-52.
Hapalemur aureus	Manambolo		-22.0684	46.991		Enquête préliminaire de la distribution des lémuriens de bambou dans et autour du Corridor forestier Fandriana-Vondrozo, Madagascar, Andry Rajaonson1,2, Maherisoa Ratolojanahary2,Jonah Ratsimbazafy1, Anna Feistner3,Tony King2*Andry Rajaonson1,2, Maherisoa Ratolojanahary2, Jonah Ratsimbazafy1, Anna Feistner3,Tony King2* Lemur News Vol. 15, 2010
Hapalemur aureus	Antaranjaha		-21.9775	47.3288		Enquête préliminaire de la distribution des lémuriens de bambou dans et autour du Corridor forestier Fandriana-Vondrozo, Madagascar, Andry Rajaonson1,2, Maherisoa Ratolojanahary2,Jonah Ratsimbazafy1, Anna Feistner3,Tony King2*Andry Rajaonson1,2, Maherisoa Ratolojanahary2, Jonah Ratsimbazafy1, Anna Feistner3,Tony King2* Lemur News Vol. 15, 2010
Hapalemur aureus	Antaranjaha		-21.9737	47.3383		Enquête préliminaire de la distribution des lémuriens de bambou dans et autour du Corridor forestier Fandriana-Vondrozo, Madagascar, Andry Rajaonson1,2, Maherisoa Ratolojanahary2,Jonah Ratsimbazafy1, Anna Feistner3,Tony King2*Andry Rajaonson1,2, Maherisoa Ratolojanahary2, Jonah Ratsimbazafy1, Anna Feistner3,Tony King2* Lemur News Vol. 15, 2010
Hapalemur aureus	Antaranjaha		-21.9723	47.338		Enquête préliminaire de la distribution des lémuriens de bambou dans et autour du Corridor forestier Fandriana-Vondrozo, Madagascar, Andry Rajaonson1,2, Maherisoa Ratolojanahary2,Jonah Ratsimbazafy1, Anna Feistner3,Tony King2*Andry Rajaonson1,2, Maherisoa Ratolojanahary2, Jonah Ratsimbazafy1, Anna Feistner3,Tony King2* Lemur News Vol. 15, 2010
Hapalemur aureus	Antarehimamy		-21.9132	47.344		Enquête préliminaire de la distribution des lémuriens de bambou dans et autour du Corridor forestier Fandriana-Vondrozo, Madagascar, Andry Rajaonson1,2, Maherisoa Ratolojanahary2,Jonah Ratsimbazafy1, Anna Feistner3,Tony King2*Andry Rajaonson1,2, Maherisoa Ratolojanahary2, Jonah Ratsimbazafy1, Anna Feistner3,Tony King2* Lemur News Vol. 15, 2010
Hapalemur aureus	Ambodiara		-21.8908	47.3552		Enquête préliminaire de la distribution des lémuriens de bambou dans et autour du Corridor forestier Fandriana-Vondrozo, Madagascar, Andry Rajaonson1,2, Maherisoa Ratolojanahary2,Jonah Ratsimbazafy1, Anna Feistner3,Tony King2*Andry Rajaonson1,2, Maherisoa Ratolojanahary2, Jonah Ratsimbazafy1, Anna Feistner3,Tony King2* Lemur News Vol. 15, 2010
Hapalemur aureus	Amindrabe		-21.4036	47.3799		Enquête préliminaire de la distribution des lémuriens de bambou dans et autour du Corridor forestier Fandriana-Vondrozo, Madagascar, Andry Rajaonson1,2, Maherisoa Ratolojanahary2,Jonah Ratsimbazafy1, Anna Feistner3,Tony King2*Andry Rajaonson1,2, Maherisoa Ratolojanahary2, Jonah Ratsimbazafy1, Anna Feistner3,Tony King2* Lemur News Vol. 15, 2010
Hapalemur aureus	Ambendrana		-21.373	47.3463		Enquête préliminaire de la distribution des lémuriens de bambou dans et autour du Corridor forestier Fandriana-Vondrozo, Madagascar, Andry Rajaonson1,2, Maherisoa Ratolojanahary2,Jonah Ratsimbazafy1, Anna Feistner3,Tony King2*Andry Rajaonson1,2, Maherisoa Ratolojanahary2, Jonah Ratsimbazafy1, Anna Feistner3,Tony King2* Lemur News Vol. 15, 2010
Hapalemur aureus	Andringitra National Park		-22.2176	46.9311		Goodman S., Rene de Roland L.A., Thorstrom R. (1998) Predation on the eastern woolly lemur (Avahi laniger) and other vertebrates by Henst's goshawk (Accipiter henstii). Lemur News 3: 14-15.
Hapalemur aureus			-22.1672	47.0294		Rakotondravony, D., & Razafindramahatra, L. V. (2004). Contribution à l’ étude des populations de Hapalemur aureus dans le couloir forestier Ranomafana-Andringitra. Lemur News,9,28–32.
Hapalemur aureus	Manambolo		-22.1639	47.0403		Rakotondravony, D., & Razafindramahatra, L. V. (2004). Contribution à l’ étude des populations de Hapalemur aureus dans le couloir forestier Ranomafana-Andringitra. Lemur News,9,28–32.
Hapalemur aureus	Manambolo		-22.1464	47.0214		Rakotondravony, D., & Razafindramahatra, L. V. (2004). Contribution à l’ étude des populations de Hapalemur aureus dans le couloir forestier Ranomafana-Andringitra. Lemur News,9,28–32.
Hapalemur aureus			-21.7839	47.3522		Rakotondravony, D., & Razafindramahatra, L. V. (2004). Contribution à l’ étude des populations de Hapalemur aureus dans le couloir forestier Ranomafana-Andringitra. Lemur News,9,28–32.
Hapalemur aureus			-21.7803	47.3392		Rakotondravony, D., & Razafindramahatra, L. V. (2004). Contribution à l’ étude des populations de Hapalemur aureus dans le couloir forestier Ranomafana-Andringitra. Lemur News,9,28–32.
Hapalemur aureus			-21.7781	47.3442		Rakotondravony, D., & Razafindramahatra, L. V. (2004). Contribution à l’ étude des populations de Hapalemur aureus dans le couloir forestier Ranomafana-Andringitra. Lemur News,9,28–32.
Hapalemur aureus	Vinanitelo		-21.7767	47.1681		Rakotondravony, D., & Razafindramahatra, L. V. (2004). Contribution à l’ étude des populations de Hapalemur aureus dans le couloir forestier Ranomafana-Andringitra. Lemur News,9,28–32.
Hapalemur aureus			-21.5114	47.4025		Rakotondravony, D., & Razafindramahatra, L. V. (2004). Contribution à l’ étude des populations de Hapalemur aureus dans le couloir forestier Ranomafana-Andringitra. Lemur News,9,28–32.
Hapalemur aureus	Andrambovato		-21.5106	47.4094		Rakotondravony, D., & Razafindramahatra, L. V. (2004). Contribution à l’ étude des populations de Hapalemur aureus dans le couloir forestier Ranomafana-Andringitra. Lemur News,9,28–32.
Hapalemur aureus			-23.4108	47.0511		Rakotonirina, L.H.F., Rajaonson, A., Ratolojanahary, J.H., Missirli, J.M., Razafy Fara, L., Raholijaona, Andriamanajaranirina, M. & King, T. 2011b. Southern range extensions for the critically endangered black-and-white ruffed lemur Varecia variegata and greater bamboo lemur Prolemur simus. Primate Conservation.
Hapalemur aureus			-23.4107	47.0522		Rakotonirina, L.H.F., Rajaonson, A., Ratolojanahary, J.H., Missirli, J.M., Razafy Fara, L., Raholijaona, Andriamanajaranirina, M. & King, T. 2011b. Southern range extensions for the critically endangered black-and-white ruffed lemur Varecia variegata and greater bamboo lemur Prolemur simus. Primate Conservation.
Hapalemur aureus			-23.4097	47.0542		Rakotonirina, L.H.F., Rajaonson, A., Ratolojanahary, J.H., Missirli, J.M., Razafy Fara, L., Raholijaona, Andriamanajaranirina, M. & King, T. 2011b. Southern range extensions for the critically endangered black-and-white ruffed lemur Varecia variegata and greater bamboo lemur Prolemur simus. Primate Conservation.
Hapalemur aureus			-23.4097	47.0536		Rakotonirina, L.H.F., Rajaonson, A., Ratolojanahary, J.H., Missirli, J.M., Razafy Fara, L., Raholijaona, Andriamanajaranirina, M. & King, T. 2011b. Southern range extensions for the critically endangered black-and-white ruffed lemur Varecia variegata and greater bamboo lemur Prolemur simus. Primate Conservation.
Hapalemur aureus			-23.4096	47.0577		Rakotonirina, L.H.F., Rajaonson, A., Ratolojanahary, J.H., Missirli, J.M., Razafy Fara, L., Raholijaona, Andriamanajaranirina, M. & King, T. 2011b. Southern range extensions for the critically endangered black-and-white ruffed lemur Varecia variegata and greater bamboo lemur Prolemur simus. Primate Conservation.
Hapalemur aureus			-23.4092	47.0554		Rakotonirina, L.H.F., Rajaonson, A., Ratolojanahary, J.H., Missirli, J.M., Razafy Fara, L., Raholijaona, Andriamanajaranirina, M. & King, T. 2011b. Southern range extensions for the critically endangered black-and-white ruffed lemur Varecia variegata and greater bamboo lemur Prolemur simus. Primate Conservation.
Hapalemur aureus			-23.1532	47.2113		Rakotonirina, L.H.F., Rajaonson, A., Ratolojanahary, J.H., Missirli, J.M., Razafy Fara, L., Raholijaona, Andriamanajaranirina, M. & King, T. 2011b. Southern range extensions for the critically endangered black-and-white ruffed lemur Varecia variegata and greater bamboo lemur Prolemur simus. Primate Conservation.
Hapalemur aureus			-23.1522	47.2062		Rakotonirina, L.H.F., Rajaonson, A., Ratolojanahary, J.H., Missirli, J.M., Razafy Fara, L., Raholijaona, Andriamanajaranirina, M. & King, T. 2011b. Southern range extensions for the critically endangered black-and-white ruffed lemur Varecia variegata and greater bamboo lemur Prolemur simus. Primate Conservation.
Hapalemur aureus			-23.0504	47.224		Rakotonirina, L.H.F., Rajaonson, A., Ratolojanahary, J.H., Missirli, J.M., Razafy Fara, L., Raholijaona, Andriamanajaranirina, M. & King, T. 2011b. Southern range extensions for the critically endangered black-and-white ruffed lemur Varecia variegata and greater bamboo lemur Prolemur simus. Primate Conservation.
Hapalemur aureus			-23.046	47.2245		Rakotonirina, L.H.F., Rajaonson, A., Ratolojanahary, J.H., Missirli, J.M., Razafy Fara, L., Raholijaona, Andriamanajaranirina, M. & King, T. 2011b. Southern range extensions for the critically endangered black-and-white ruffed lemur Varecia variegata and greater bamboo lemur Prolemur simus. Primate Conservation.
Hapalemur griseus			-14.1006	50.0456		Andriamandranto Ravoahangy, Hubert E. Andriamaharoa, Linah A. Randrianaina, Angelos T. S. Josso, Jeannie Raharimampionona, Christopher Birkinshaw. 2008. Preliminary inventory of lemurs at ten Priority Sites for Plant Conservation. Lemur News, 13, pg. 40-43
Hapalemur griseus			-13.6856	49.4417		Andriamandranto Ravoahangy, Hubert E. Andriamaharoa, Linah A. Randrianaina, Angelos T. S. Josso, Jeannie Raharimampionona, Christopher Birkinshaw. 2008. Preliminary inventory of lemurs at ten Priority Sites for Plant Conservation. Lemur News, 13, pg. 40-43
Hapalemur griseus			-13.6153	49.9986		Andriamandranto Ravoahangy, Hubert E. Andriamaharoa, Linah A. Randrianaina, Angelos T. S. Josso, Jeannie Raharimampionona, Christopher Birkinshaw. 2008. Preliminary inventory of lemurs at ten Priority Sites for Plant Conservation. Lemur News, 13, pg. 40-43
Hapalemur griseus			-24.9667	47.0167	GBIF	Avian Knowledge Network		1989-09-14 00:00:00.0		Thomas S Schulenberg
Hapalemur griseus			-21.2667	47.4333	GBIF	Avian Knowledge Network		1991-12-31 00:00:00.0		Thomas S Schulenberg
Hapalemur griseus			-21.2667	47.4667	GBIF	Avian Knowledge Network		1988-04-15 00:00:00.0		Lucienne Wilme
Hapalemur griseus			-21.2667	47.4667	GBIF	Avian Knowledge Network		1988-04-17 00:00:00.0		Lucienne Wilme
Hapalemur griseus			-21.2667	47.4667	GBIF	Avian Knowledge Network		1988-12-19 00:00:00.0		Lucienne Wilme
Hapalemur griseus			-18.4667	48.4667	GBIF	Avian Knowledge Network		1986-11-27 00:00:00.0		Lucienne Wilme
Hapalemur griseus			-17.7	48.7667	GBIF	Avian Knowledge Network		1991-03-31 00:00:00.0		Thomas S Schulenberg
Hapalemur griseus	Andriantantely		-18.695	48.813	GBIF	Conservation International	Conservation International:20:35832	1998-12-04 00:00:00.0	530 m	Zo Lalaina Randriarimalala Rakotobe
Hapalemur griseus	Iofa		-18.702	48.467	GBIF	Conservation International	Conservation International:20:35800	1998-11-09 00:00:00.0	835 m	Zo Lalaina Randriarimalala Rakotobe
Hapalemur griseus	Mantadia		-18.792	48.427	GBIF	Conservation International	Conservation International:20:35823	1998-11-25 00:00:00.0	895 m	Zo Lalaina Randriarimalala Rakotobe
Hapalemur griseus	Didy		-18.198	48.578	GBIF	Conservation International	Conservation International:20:35812	1998-12-16 00:00:00.0	960 m	Zo Lalaina Randriarimalala Rakotobe
Hapalemur griseus	lkt		-15.8186	49.5105		David Rasolofoson, Gilbert Rakotondratsimba, Odon Rakotonirainy, Tovonanahary Rasolofoharivelo,Lucien Rakotozafy, Jonah Ratsimbazafy, Felix Ratelolahy, Valina Andriamaholy, Augustin Sarovy (2007) Le bloc forestier de Makira charnière de Lémuriens. Lemur News 12. Pg 49-53
Hapalemur griseus	bvt		-15.4883	49.1593		David Rasolofoson, Gilbert Rakotondratsimba, Odon Rakotonirainy, Tovonanahary Rasolofoharivelo,Lucien Rakotozafy, Jonah Ratsimbazafy, Felix Ratelolahy, Valina Andriamaholy, Augustin Sarovy (2007) Le bloc forestier de Makira charnière de Lémuriens. Lemur News 12. Pg 49-53
Hapalemur griseus	atk		-15.4313	49.4544		David Rasolofoson, Gilbert Rakotondratsimba, Odon Rakotonirainy, Tovonanahary Rasolofoharivelo,Lucien Rakotozafy, Jonah Ratsimbazafy, Felix Ratelolahy, Valina Andriamaholy, Augustin Sarovy (2007) Le bloc forestier de Makira charnière de Lémuriens. Lemur News 12. Pg 49-53
Hapalemur griseus	apg		-15.4089	49.1347		David Rasolofoson, Gilbert Rakotondratsimba, Odon Rakotonirainy, Tovonanahary Rasolofoharivelo,Lucien Rakotozafy, Jonah Ratsimbazafy, Felix Ratelolahy, Valina Andriamaholy, Augustin Sarovy (2007) Le bloc forestier de Makira charnière de Lémuriens. Lemur News 12. Pg 49-53
Hapalemur griseus	adm		-15.3981	49.4514		David Rasolofoson, Gilbert Rakotondratsimba, Odon Rakotonirainy, Tovonanahary Rasolofoharivelo,Lucien Rakotozafy, Jonah Ratsimbazafy, Felix Ratelolahy, Valina Andriamaholy, Augustin Sarovy (2007) Le bloc forestier de Makira charnière de Lémuriens. Lemur News 12. Pg 49-53
Hapalemur griseus	atb		-15.3594	49.5034		David Rasolofoson, Gilbert Rakotondratsimba, Odon Rakotonirainy, Tovonanahary Rasolofoharivelo,Lucien Rakotozafy, Jonah Ratsimbazafy, Felix Ratelolahy, Valina Andriamaholy, Augustin Sarovy (2007) Le bloc forestier de Makira charnière de Lémuriens. Lemur News 12. Pg 49-53
Hapalemur griseus	mgb		-15.3111	49.5034		David Rasolofoson, Gilbert Rakotondratsimba, Odon Rakotonirainy, Tovonanahary Rasolofoharivelo,Lucien Rakotozafy, Jonah Ratsimbazafy, Felix Ratelolahy, Valina Andriamaholy, Augustin Sarovy (2007) Le bloc forestier de Makira charnière de Lémuriens. Lemur News 12. Pg 49-53
Hapalemur griseus	aby		-15.1378	49.3506		David Rasolofoson, Gilbert Rakotondratsimba, Odon Rakotonirainy, Tovonanahary Rasolofoharivelo,Lucien Rakotozafy, Jonah Ratsimbazafy, Felix Ratelolahy, Valina Andriamaholy, Augustin Sarovy (2007) Le bloc forestier de Makira charnière de Lémuriens. Lemur News 12. Pg 49-53
Hapalemur griseus	bzv		-15.1157	49.8052		David Rasolofoson, Gilbert Rakotondratsimba, Odon Rakotonirainy, Tovonanahary Rasolofoharivelo,Lucien Rakotozafy, Jonah Ratsimbazafy, Felix Ratelolahy, Valina Andriamaholy, Augustin Sarovy (2007) Le bloc forestier de Makira charnière de Lémuriens. Lemur News 12. Pg 49-53
Hapalemur griseus	amp		-22.2829	47.0871		Delmore, K.E.; M.F. Keller; E.E. Louis Jr.; S.E. Johnson. 2009. Rapid primatological surveys of the Andringitra forest corridors: direct observation of the greater bamboo lemur (Prolemur simus). . Lemur News 14: 49-52.
Hapalemur griseus	rac		-22.1274	47.1102		Delmore, K.E.; M.F. Keller; E.E. Louis Jr.; S.E. Johnson. 2009. Rapid primatological surveys of the Andringitra forest corridors: direct observation of the greater bamboo lemur (Prolemur simus). . Lemur News 14: 49-52.
Hapalemur griseus	iha		-22.0678	47.1672		Delmore, K.E.; M.F. Keller; E.E. Louis Jr.; S.E. Johnson. 2009. Rapid primatological surveys of the Andringitra forest corridors: direct observation of the greater bamboo lemur (Prolemur simus). . Lemur News 14: 49-52.
Hapalemur griseus	dro		-22.0017	47.2295		Delmore, K.E.; M.F. Keller; E.E. Louis Jr.; S.E. Johnson. 2009. Rapid primatological surveys of the Andringitra forest corridors: direct observation of the greater bamboo lemur (Prolemur simus). . Lemur News 14: 49-52.
Hapalemur griseus	and		-21.9384	47.2752		Delmore, K.E.; M.F. Keller; E.E. Louis Jr.; S.E. Johnson. 2009. Rapid primatological surveys of the Andringitra forest corridors: direct observation of the greater bamboo lemur (Prolemur simus). . Lemur News 14: 49-52.
Hapalemur griseus			-18.8667	48.3667		Dolch, R., R. D. Hilgartner, J. N. Ndriamiary and Randriamahazo H. 2004. The grandmother of all bamboo lemurs: evidence for the occurrence of Hapalemur simus in fragmented rainforest surrounding the Torotorofotsy marshes, central eastern Madagascar. Lemur News 9: 24–26.
Hapalemur griseus	Andringitra National Park		-20.2928	45.1074		Goodman S., Rene de Roland L.A., Thorstrom R. (1998) Predation on the eastern woolly lemur (Avahi laniger) and other vertebrates by Henst's goshawk (Accipiter henstii). Lemur News 3: 14-15.
Hapalemur griseus	Ankilahila		-19.7067	47.835		Goodman S., Rene de Roland L.A., Thorstrom R. (1998) Predation on the eastern woolly lemur (Avahi laniger) and other vertebrates by Henst's goshawk (Accipiter henstii). Lemur News 3: 14-15.
Hapalemur griseus	Mahatsinjo		-19.68	47.77		Goodman S., Rene de Roland L.A., Thorstrom R. (1998) Predation on the eastern woolly lemur (Avahi laniger) and other vertebrates by Henst's goshawk (Accipiter henstii). Lemur News 3: 14-15.
Hapalemur griseus	2107.49'S, 4732.31		-21.1248	47.5385		Irwin MT, Smith TM, Wright PC. 2000. Census of three eastern rainforest sites north of Ranomafana national park: preliminary results and implications for lemur conservation. Lemur News 5:20-22.
Hapalemur griseus	2100'S,		-21	47.4667		Irwin MT, Smith TM, Wright PC. 2000. Census of three eastern rainforest sites north of Ranomafana national park: preliminary results and implications for lemur conservation. Lemur News 5:20-22.
Hapalemur griseus	2017.35'S, 4741.38'E		-20.2892	47.6897		Irwin MT, Smith TM, Wright PC. 2000. Census of three eastern rainforest sites north of Ranomafana national park: preliminary results and implications for lemur conservation. Lemur News 5:20-22.
Hapalemur griseus			-20.7167	47.4167		Lehman, S. M., Rajaonson, A. and Day, S. 2005b. Composition of the lemur community in the Vohibola III Classified Forest, SE Madagascar. Lemur News 10: 16–19.
Hapalemur griseus			-20.6922	47.4375		Lehman, S. M., Rajaonson, A. and Day, S. 2005b. Composition of the lemur community in the Vohibola III Classified Forest, SE Madagascar. Lemur News 10: 16–19.
Hapalemur griseus			-21.3791	18.5167		Lemur News Vol. 15, 2010		Enquête préliminaire de la distribution	des lémuriens de bambou dans et autour	du Corridor forestier Fandriana-Vondrozo,
Hapalemur griseus			-140442332	49.7401		Lemur species Marojejy National Park and Anjanaharibe–Sud Special Reserve, Madagascar
Hapalemur griseus			-14.4375	49.7756		Lemur species Marojejy National Park and Anjanaharibe–Sud Special Reserve, Madagascar
Hapalemur griseus			-14.4366	49.7433		Lemur species Marojejy National Park and Anjanaharibe–Sud Special Reserve, Madagascar
Hapalemur griseus			-14.4344	49.7605		Lemur species Marojejy National Park and Anjanaharibe–Sud Special Reserve, Madagascar
Hapalemur griseus	141.3’S, 4825.1’		-14.0217	48.4183		Ned Horning (2000) The Lemurs of the Northeastern Slopes of the Réserve Spéciale de Manongarivo. Lemur News 5: 30–32.
Hapalemur griseus	1358.6’S, 4825.4		-13.9767	48.4233		Ned Horning (2000) The Lemurs of the Northeastern Slopes of the Réserve Spéciale de Manongarivo. Lemur News 5: 30–32.
Hapalemur griseus	Voh		-18.8	48.9333		Rakotonirainy EO (2001) Effets de la fragmentation de la forêt humide sur les populations d'oiseaux et de lémuriens dans le corridor Mantadia-Zahamena. Lemur News 6: 18-21.
Hapalemur griseus	man		-18.7833	48.9667		Rakotonirainy EO (2001) Effets de la fragmentation de la forêt humide sur les populations d'oiseaux et de lémuriens dans le corridor Mantadia-Zahamena. Lemur News 6: 18-21.
Hapalemur griseus	And		-18.6833	48.8		Rakotonirainy EO (2001) Effets de la fragmentation de la forêt humide sur les populations d'oiseaux et de lémuriens dans le corridor Mantadia-Zahamena. Lemur News 6: 18-21.
Hapalemur griseus	Tvnn		-18.4167	48.7667		Rakotonirainy EO (2001) Effets de la fragmentation de la forêt humide sur les populations d'oiseaux et de lémuriens dans le corridor Mantadia-Zahamena. Lemur News 6: 18-21.
Hapalemur griseus	Mar		-18.1	49.05		Rakotonirainy EO (2001) Effets de la fragmentation de la forêt humide sur les populations d'oiseaux et de lémuriens dans le corridor Mantadia-Zahamena. Lemur News 6: 18-21.
Hapalemur griseus	zah		-17.7333	48.9667		Rakotonirainy EO (2001) Effets de la fragmentation de la forêt humide sur les populations d'oiseaux et de lémuriens dans le corridor Mantadia-Zahamena. Lemur News 6: 18-21.
Hapalemur griseus	Bevontro		-21.2034	54.8477		Rasolofoson David, Rakotondratsimba Gilbert, Rakotonirainy Odon, Lucien M. A. Rakotozafy, Jonah H Ratsimbazafy, Rabetafika Lydia, Rose M Randrianarison (2003) Lémuriens des forêts humides du plateau de Makira, Maroantsetra (Madagascar). Lemur News 8: 18-19.
Hapalemur griseus	Lohanisahanta		-15.2261	49.5294		Rasolofoson David, Rakotondratsimba Gilbert, Rakotonirainy Odon, Lucien M. A. Rakotozafy, Jonah H Ratsimbazafy, Rabetafika Lydia, Rose M Randrianarison (2003) Lémuriens des forêts humides du plateau de Makira, Maroantsetra (Madagascar). Lemur News 8: 18-19.
Hapalemur griseus	Anjanharibe		-15.1882	48.6143		Rasolofoson David, Rakotondratsimba Gilbert, Rakotonirainy Odon, Lucien M. A. Rakotozafy, Jonah H Ratsimbazafy, Rabetafika Lydia, Rose M Randrianarison (2003) Lémuriens des forêts humides du plateau de Makira, Maroantsetra (Madagascar). Lemur News 8: 18-19.
Hapalemur griseus	Amparihibe		-15.0353	49.584		Rasolofoson David, Rakotondratsimba Gilbert, Rakotonirainy Odon, Lucien M. A. Rakotozafy, Jonah H Ratsimbazafy, Rabetafika Lydia, Rose M Randrianarison (2003) Lémuriens des forêts humides du plateau de Makira, Maroantsetra (Madagascar). Lemur News 8: 18-19.
Hapalemur griseus			-21.3454	45.1865		Romule Rakotondravony, Marc Rabenandrasana (2012) Inventaire des lémuriens dans la zone de Pointe à Larée, Soanierana-Ivongo, Ré - gion Analanjirofo, Madagascar: implica - tion pour la conservation. Lemur News 16: 43-49.
Hapalemur griseus			-21.3388	45.1867		Romule Rakotondravony, Marc Rabenandrasana (2012) Inventaire des lémuriens dans la zone de Pointe à Larée, Soanierana-Ivongo, Ré - gion Analanjirofo, Madagascar: implica - tion pour la conservation. Lemur News 16: 43-49.
Hapalemur griseus			-16.8085	49.8283		Romule Rakotondravony, Marc Rabenandrasana (2012) Inventaire des lémuriens dans la zone de Pointe à Larée, Soanierana-Ivongo, Ré - gion Analanjirofo, Madagascar: implica - tion pour la conservation. Lemur News 16: 43-49.
Hapalemur griseus	2023’37’’S		-20.3936	47.6531		Shawn M. Lehman and Jonah H. Ratsimbazafy (2001) Biological Assessment of the Fandriana Marolambo Forest Corridor. Lemur News 6: 8-9.
Hapalemur griseus	2023’25’’S		-20.3903	47.6344		Shawn M. Lehman and Jonah H. Ratsimbazafy (2001) Biological Assessment of the Fandriana Marolambo Forest Corridor. Lemur News 6: 8-9.
Hapalemur griseus	2022’58’’S		-20.3828	47.6658		Shawn M. Lehman and Jonah H. Ratsimbazafy (2001) Biological Assessment of the Fandriana Marolambo Forest Corridor. Lemur News 6: 8-9.
Hapalemur griseus	2004’35’’S		-20.0764	47.6908		Shawn M. Lehman and Jonah H. Ratsimbazafy (2001) Biological Assessment of the Fandriana Marolambo Forest Corridor. Lemur News 6: 8-9.
Hapalemur griseus	2003’49’’S		-20.0636	47.6717		Shawn M. Lehman and Jonah H. Ratsimbazafy (2001) Biological Assessment of the Fandriana Marolambo Forest Corridor. Lemur News 6: 8-9.
Hapalemur meridionalis			-24.9375	46.7767		Rasoarimanana, J. 2005. Suivi des lémuriens diurnes dans le Parc National d’Andohahela. Lemur News 10: 27–29.
Hapalemur meridionalis			-24.9367	46.7756		Rasoarimanana, J. 2005. Suivi des lémuriens diurnes dans le Parc National d’Andohahela. Lemur News 10: 27–29.
Hapalemur meridionalis			-24.9283	46.7772		Rasoarimanana, J. 2005. Suivi des lémuriens diurnes dans le Parc National d’Andohahela. Lemur News 10: 27–29.
Hapalemur meridionalis			-24.7703	46.8639		Rasoarimanana, J. 2005. Suivi des lémuriens diurnes dans le Parc National d’Andohahela. Lemur News 10: 27–29.
Hapalemur meridionalis			-24.7583	46.8536		Rasoarimanana, J. 2005. Suivi des lémuriens diurnes dans le Parc National d’Andohahela. Lemur News 10: 27–29.
Hapalemur meridionalis			-24.7511	46.8494		Rasoarimanana, J. 2005. Suivi des lémuriens diurnes dans le Parc National d’Andohahela. Lemur News 10: 27–29.
Hapalemur meridionalis			-24.7369	46.8397		Rasoarimanana, J. 2005. Suivi des lémuriens diurnes dans le Parc National d’Andohahela. Lemur News 10: 27–29.
Hapalemur meridionalis			-24.7347	46.8519		Rasoarimanana, J. 2005. Suivi des lémuriens diurnes dans le Parc National d’Andohahela. Lemur News 10: 27–29.
Hapalemur meridionalis			-24.7339	46.8372		Rasoarimanana, J. 2005. Suivi des lémuriens diurnes dans le Parc National d’Andohahela. Lemur News 10: 27–29.
Hapalemur occidentalis			-16.9306	44.7306		Andriamandranto Ravoahangy, Hubert E. Andriamaharoa, Linah A. Randrianaina, Angelos T. S. Josso, Jeannie Raharimampionona, Christopher Birkinshaw. 2008. Preliminary inventory of lemurs at ten Priority Sites for Plant Conservation. Lemur News, 13, pg. 40-43
Hapalemur occidentalis			-19.0209	44.5131		Ausilio, E. and G. Raveloanrinoro. 1998. Les lémuriens de la région de Bemaraha: Forêts de Tsimembo, de l'Antsingy et de la région de Tsiandro. Lemur News 3:4–7.
Hapalemur occidentalis			-18.991	44.5111		Ausilio, E. and G. Raveloanrinoro. 1998. Les lémuriens de la région de Bemaraha: Forêts de Tsimembo, de l'Antsingy et de la région de Tsiandro. Lemur News 3:4–7.
Hapalemur occidentalis			-18.9199	44.7733		Ausilio, E. and G. Raveloanrinoro. 1998. Les lémuriens de la région de Bemaraha: Forêts de Tsimembo, de l'Antsingy et de la région de Tsiandro. Lemur News 3:4–7.
Hapalemur occidentalis			-18.7305	44.7473		Ausilio, E. and G. Raveloanrinoro. 1998. Les lémuriens de la région de Bemaraha: Forêts de Tsimembo, de l'Antsingy et de la région de Tsiandro. Lemur News 3:4–7.
Hapalemur occidentalis	mahilaka		-14.2867	48.2267		Blanchard Randrianambinina, Solofonirina Rasoloharijaona, Berthe Rakotosamimanana (2003) Inventaires des Communautés Lémuriennes dans la Réserve Spéciale de Bora au Nord-Ouest et la Forêt Domaniale de Mahilaka-Maromandia au Nord de Madagascar. Lemur News 8: 15-18.
Hapalemur occidentalis	140.0’S, 4825.7’		-14	48.4283		Ned Horning (2000) The Lemurs of the Northeastern Slopes of the Réserve Spéciale de Manongarivo. Lemur News 5: 30–32.
Hapalemur occidentalis			-16.5048	44.5017		Rajaonson, A., Ratolojanahary, M., Ratsimbazafy, J., Feistner, A. & King, T. 2010. Enquête préliminaire de la distribution des lémuriens de bambou dans et autour du Corridor forestier Fandriana-Vondrozo, Madagascar. Lemur News 15: 34-39.
Hapalemur occidentalis	2		-13.4303	48.7975		Rasoloharijaona, S., Randrianambinina, B., Rakotosamimanana, B. & Zimmermann, E. 2005. Inventaires des lémuriens dans la forêt d’Andranovelona/Madirovalo (nord ouest de Madagascar), les "savoka" dé Manehoko, la Réserve de Lokobe, la Réserve Spéciale de l’Ankarana, et le Réserve Spéciale d'Analamerana, au nord de Madagascar. Lemur News 10: 8–11.
Indri indri			-14.6833	49.4167	E049:25:00.0, S14:41:00.0, 1900 m	AMNH-100503/816/42, MNHN-Mamm- 1932.3251/1962.2802		19VIII1930	1900 m
Indri indri			-15.2833	49.5667	E049:34:00.0, S15:17:00.0, 450 m	AMNH-100505, MNHN-Mamm-1932.3250/3		15V1930	450 m
Indri indri			-14.6833	49.4167	E049:25:00.0, S14:41:00.0, 1900 m	AMNH-100506, BMNH-ZD.1935.1.8.1		27VIII1930	1900 m
Indri indri			-15.2833	49.5667	E049:34:00.0, S15:17:00.0, 450 m	AMNH-100507		8V1930	450 m
Indri indri			-14.6833	49.4167	E049:25:00.0, S14:41:00.0, 1900 m	AMNH-100509		1IX1930	1900 m
Indri indri			-18.5167	49.2833	E049:17:00.0, S18:31:00.0, 10 m	AMNH-185639		30V1931-10VII1931	10 m
Indri indri			-18.8	48.9333	E048:56:00.0, S18:48:00.0, 160 m	Andriamasimanana, R. H., Rabenandrasana, M. N., Raminoarisoa The Seing man, V., Virginie, M. C., Ratelolahy, F. J. & Rakotonirainy, E. O. 2001. Effets de la fragmentation de la forêt humide sur les populations d’oiseaux et de lémuriens dans le corridor Mantadia-Zahamena. Lemur News 6: 18–22.		24XI1999-23XII1999	160 m
Indri indri			-18.3736	49.0042	E049:00:15.0, S18:22:25.0, 440 m	Andriamasimanana, R. H., Rabenandrasana, M. N., Raminoarisoa The Seing man, V., Virginie, M. C., Ratelolahy, F. J. & Rakotonirainy, E. O. 2001. Effets de la fragmentation de la forêt humide sur les populations d’oiseaux et de lémuriens dans le corridor Mantadia-Zahamena. Lemur News 6: 18–22.		24XI1999-23XII1999	440 m
Indri indri			-18.5311	48.9586	E048:57:31.0, S18:31:52.0, 565 m	Andriamasimanana, R. H., Rabenandrasana, M. N., Raminoarisoa The Seing man, V., Virginie, M. C., Ratelolahy, F. J. & Rakotonirainy, E. O. 2001. Effets de la fragmentation de la forêt humide sur les populations d’oiseaux et de lémuriens dans le corridor Mantadia-Zahamena. Lemur News 6: 18–22.		24XI1999-23XII1999	565 m
Indri indri			-18.0483	49.0917	E049:05:30.0, S18:02:54.0, 600 m	Andriamasimanana, R. H., Rabenandrasana, M. N., Raminoarisoa The Seing man, V., Virginie, M. C., Ratelolahy, F. J. & Rakotonirainy, E. O. 2001. Effets de la fragmentation de la forêt humide sur les populations d’oiseaux et de lémuriens dans le corridor Mantadia-Zahamena. Lemur News 6: 18–22.		18I1999-24I1999	600 m
Indri indri			-18.7167	48.8833	E048:53:00.0, S18:43:00.0, 88 m	Andriamasimanana, R. H., Rabenandrasana, M. N., Raminoarisoa The Seing man, V., Virginie, M. C., Ratelolahy, F. J. & Rakotonirainy, E. O. 2001. Effets de la fragmentation de la forêt humide sur les populations d’oiseaux et de lémuriens dans le corridor Mantadia-Zahamena. Lemur News 6: 18–22.		24XI1999-23XII1999	88 m
Indri indri			-18.7917	48.4267	E048:25:36.0, S18:47:30.0, 910 m	Andriamasimanana, R. H., Rabenandrasana, M. N., Raminoarisoa The Seing man, V., Virginie, M. C., Ratelolahy, F. J. & Rakotonirainy, E. O. 2001. Effets de la fragmentation de la forêt humide sur les populations d’oiseaux et de lémuriens dans le corridor Mantadia-Zahamena. Lemur News 6: 18–22.		1XII1998	910 m
Indri indri	near Tamatave		-18.1417	49.3833	GBIF	Arctos				H. Kirby, Seth B. Benson
Indri indri			-19.01	48.5	GBIF	Avian Knowledge Network		1998-10-02 00:00:00.0		Linda R Macaulay
Indri indri			-19.01	48.5	GBIF	Avian Knowledge Network		1998-10-02 00:00:00.0		Linda R Macaulay
Indri indri			-19.0	48.5	GBIF	Avian Knowledge Network		1998-09-20 00:00:00.0		Linda R Macaulay
Indri indri			-18.9667	48.4667	GBIF	Avian Knowledge Network		2000-07-05 00:00:00.0		Erik R Patel
Indri indri			-18.8333	48.5	GBIF	Avian Knowledge Network		1978-09-02 00:00:00.0		Peter G Kaestner
Indri indri			-18.4667	48.4667	GBIF	Avian Knowledge Network		1995-10-03 00:00:00.0		Thomas S Schulenberg
Indri indri			-18.4667	48.4667	GBIF	Avian Knowledge Network		1986-11-28 00:00:00.0		Lucienne Wilme
Indri indri			-18.4667	48.4667	GBIF	Avian Knowledge Network		1986-11-28 00:00:00.0		Lucienne Wilme
Indri indri			-18.4667	48.4667	GBIF	Avian Knowledge Network		1986-11-28 00:00:00.0		Lucienne Wilme
Indri indri			-18.4667	48.4667	GBIF	Avian Knowledge Network		1986-11-28 00:00:00.0		Lucienne Wilme
Indri indri			-18.4667	48.4667	GBIF	Avian Knowledge Network		1986-11-29 00:00:00.0		Lucienne Wilme
Indri indri			-18.4667	48.4667	GBIF	Avian Knowledge Network		1986-11-29 00:00:00.0		Lucienne Wilme
Indri indri			-18.4667	48.4667	GBIF	Avian Knowledge Network		1987-08-14 00:00:00.0		Lucienne Wilme
Indri indri			-18.4667	48.4667	GBIF	Avian Knowledge Network		1988-02-13 00:00:00.0		Ian Sinclair
Indri indri			-18.4667	48.4667	GBIF	Avian Knowledge Network		1989-01-07 00:00:00.0		Lucienne Wilme
Indri indri			-18.4667	48.4667	GBIF	Avian Knowledge Network		1989-01-07 00:00:00.0		Lucienne Wilme
Indri indri			-15.7667	49.6	GBIF	Avian Knowledge Network		1992-01-21 00:00:00.0		Thomas S Schulenberg
Indri indri			-15.7667	49.6	GBIF	Avian Knowledge Network		1992-01-23 00:00:00.0		Thomas S Schulenberg
Indri indri			-15.7667	49.6	GBIF	Avian Knowledge Network		1992-01-25 00:00:00.0		Thomas S Schulenberg
Indri indri			-15.7667	49.6	GBIF	Avian Knowledge Network		1992-01-26 00:00:00.0		Thomas S Schulenberg
Indri indri			-16.6686	49.6767	E049:40:36.0, S16:40:07.0, 210 m	Beaucent, S. & Fayolle, M. 2008. Étude de la communauté de lémuriens de la forêt d’Ambodiriana, NE Madagascar. Lemur News 13: 28–32.		16XII2006-8I2007	210 m
Indri indri			-18.4058	48.7814	E048:46:53.0, S18:24:21.0, 1000 m	BMNH-ZD.135.1.8.6		Before 1VI1931	1000 m
Indri indri			-19.1833	48.4333	E048:26:00.0, S19:11:00.0, 650 m	BMNH-ZD.1925.8.3.12		Before 1I1925	650 m
Indri indri			-14.6833	49.4167	E049:25:00.0, S14:41:00.0, 1900 m	BMNH-ZD.1935.1.8.2, MNHN-Mamm-1932.3252		28VIII1930	1900 m
Indri indri			-14.6833	49.4167	E049:25:00.0, S14:41:00.0, 1900 m	BMNH-ZD.1935.1.8.3		1IX1930	1900 m
Indri indri			-15.2833	49.5667	E049:34:00.0, S15:17:00.0, 450 m	BMNH-ZD.1935.1.8.4/5		12V1930	450 m
Indri indri			-17.8833	49.1667	E049:10:00.0, S17:53:00.0, 450 m	Britt, A., Axel, A. and Young, R. 1999. Brief surveys of two classified forests in Toamasina Province, eastern Madagascar. Lemur News 4: 25–27.		18I1998	450 m
Indri indri			-17.8333	49.1833	E049:11:00.0, S17:50:00.0, 650 m	Britt, A., Axel, A. and Young, R. 1999. Brief surveys of two classified forests in Toamasina Province, eastern Madagascar. Lemur News 4: 25–27.		21I1998	650 m
Indri indri			-17.8333	49.1833	E049:11:00.0, S17:50:00.0, 650 m	Britt, A., Axel, A. and Young, R. 1999. Brief surveys of two classified forests in Toamasina Province, eastern Madagascar. Lemur News 4: 25–27.		17I1999	650 m
Indri indri			-16.3008	48.7958	E048:47:45.0, S16:18:03.0, 1000 m	CICO 1999		21V1999-3VI1999	1000 m
Indri indri	Sandranantitra		-18.048	49.092	GBIF	Conservation International	Conservation International:20:35838	1999-01-18 00:00:00.0	450 m	Zo Lalaina Randriarimalala Rakotobe
Indri indri	Andriantantely		-18.695	48.813	GBIF	Conservation International	Conservation International:20:35828	1998-12-04 00:00:00.0	530 m	Zo Lalaina Randriarimalala Rakotobe
Indri indri	Iofa		-18.702	48.467	GBIF	Conservation International	Conservation International:20:35797	1998-11-09 00:00:00.0	835 m	Zo Lalaina Randriarimalala Rakotobe
Indri indri	Mantadia		-18.792	48.427	GBIF	Conservation International	Conservation International:20:35818	1998-11-25 00:00:00.0	895 m	Zo Lalaina Randriarimalala Rakotobe
Indri indri	Didy		-18.198	48.578	GBIF	Conservation International	Conservation International:20:35807	1998-12-16 00:00:00.0	960 m	Zo Lalaina Randriarimalala Rakotobe
Indri indri			-17.7372	48.9744	E048:58:28.0, S17:44:14.0, 550 m	Coulson et al. 2000		24VII2000-20VIII2000	550 m
Indri indri			-17.6864	49.0089	E049:00:32.0, S17:41:11.0, 725 m	Coulson et al. 2000		29VIII2000-17IX2000	725 m
Indri indri			-17.51	48.7683	E048:46:06.0, S17:30:36.0, 900 m	Coulson et al. 2000		5VII1999-2IX1999	900 m
Indri indri			-15.8186	49.5105		David Rasolofoson, Gilbert Rakotondratsimba, Odon Rakotonirainy, Tovonanahary Rasolofoharivelo,Lucien Rakotozafy, Jonah Ratsimbazafy, Felix Ratelolahy, Valina Andriamaholy, Augustin Sarovy (2007) Le bloc forestier de Makira charnière de Lémuriens. Lemur News 12. Pg 49-53
Indri indri			-15.4883	49.1593		David Rasolofoson, Gilbert Rakotondratsimba, Odon Rakotonirainy, Tovonanahary Rasolofoharivelo,Lucien Rakotozafy, Jonah Ratsimbazafy, Felix Ratelolahy, Valina Andriamaholy, Augustin Sarovy (2007) Le bloc forestier de Makira charnière de Lémuriens. Lemur News 12. Pg 49-53
Indri indri			-15.4313	49.4544		David Rasolofoson, Gilbert Rakotondratsimba, Odon Rakotonirainy, Tovonanahary Rasolofoharivelo,Lucien Rakotozafy, Jonah Ratsimbazafy, Felix Ratelolahy, Valina Andriamaholy, Augustin Sarovy (2007) Le bloc forestier de Makira charnière de Lémuriens. Lemur News 12. Pg 49-53
Indri indri			-15.4089	49.1347		David Rasolofoson, Gilbert Rakotondratsimba, Odon Rakotonirainy, Tovonanahary Rasolofoharivelo,Lucien Rakotozafy, Jonah Ratsimbazafy, Felix Ratelolahy, Valina Andriamaholy, Augustin Sarovy (2007) Le bloc forestier de Makira charnière de Lémuriens. Lemur News 12. Pg 49-53
Indri indri			-15.3981	49.4514		David Rasolofoson, Gilbert Rakotondratsimba, Odon Rakotonirainy, Tovonanahary Rasolofoharivelo,Lucien Rakotozafy, Jonah Ratsimbazafy, Felix Ratelolahy, Valina Andriamaholy, Augustin Sarovy (2007) Le bloc forestier de Makira charnière de Lémuriens. Lemur News 12. Pg 49-53
Indri indri			-15.3594	49.5034		David Rasolofoson, Gilbert Rakotondratsimba, Odon Rakotonirainy, Tovonanahary Rasolofoharivelo,Lucien Rakotozafy, Jonah Ratsimbazafy, Felix Ratelolahy, Valina Andriamaholy, Augustin Sarovy (2007) Le bloc forestier de Makira charnière de Lémuriens. Lemur News 12. Pg 49-53
Indri indri			-15.3111	49.5034		David Rasolofoson, Gilbert Rakotondratsimba, Odon Rakotonirainy, Tovonanahary Rasolofoharivelo,Lucien Rakotozafy, Jonah Ratsimbazafy, Felix Ratelolahy, Valina Andriamaholy, Augustin Sarovy (2007) Le bloc forestier de Makira charnière de Lémuriens. Lemur News 12. Pg 49-53
Indri indri			-15.1378	49.3506		David Rasolofoson, Gilbert Rakotondratsimba, Odon Rakotonirainy, Tovonanahary Rasolofoharivelo,Lucien Rakotozafy, Jonah Ratsimbazafy, Felix Ratelolahy, Valina Andriamaholy, Augustin Sarovy (2007) Le bloc forestier de Makira charnière de Lémuriens. Lemur News 12. Pg 49-53
Indri indri			-14.8315	49.4604		David Rasolofoson, Gilbert Rakotondratsimba, Odon Rakotonirainy, Tovonanahary Rasolofoharivelo,Lucien Rakotozafy, Jonah Ratsimbazafy, Felix Ratelolahy, Valina Andriamaholy, Augustin Sarovy (2007) Le bloc forestier de Makira charnière de Lémuriens. Lemur News 12. Pg 49-53
Indri indri			-18.8667	48.3667	E048:22:00.0, S18:52:00.0, 900 m	Dolch et al. 2004		5III2003-14XI2003	900 m
Indri indri		1852´S; 4822´E	-18.8667	48.3667		Dolch, R., R. D. Hilgartner, J. N. Ndriamiary and Randriamahazo H. 2004. The grandmother of all bamboo lemurs: evidence for the occurrence of Hapalemur simus in fragmented rainforest surrounding the Torotorofotsy marshes, central eastern Madagascar. Lemur News 9: 24–26.
Indri indri			-14.7833	49.4417	E049:26:30.0, S14:47:00.0, 1200 m	Goodman, S. M., Raherilalao, M. J., Rakotomalala, D., Raselimananna, A., Schütz, H. & Soarimalala, V. 2003b. Les lémuriens. In: Nouveaux Résultats d’Inventaires Biologiques faisant Référence à l’Altitude dans le Complexe des Massifs Montagneux de Marojejy et Anjanaharibe-Sud. S. M. Goodman & L. Wilmé (eds.), pp 279–286. Recherches pour le Développement. Série Sciences Biologiques. Centre d'Inform…		25X1999-2XI1999	1200 m
Indri indri			-18.1764	48.5986	E048:35:55.0, S18:10:35.0, 1050 m	In litt.		12XI1993	1050 m
Indri indri			-18.1764	48.5986	E048:35:55.0, S18:10:35.0, 1050 m	In litt.		15XI1993	1050 m
Indri indri			-18.8833	48.4583	E048:27:30.0, S18:53:00.0, 1050 m	K. I. Lange		5X1962	1050 m
Indri indri			-14.4375	49.7756		Lemur species Marojejy National Park and Anjanaharibe–Sud Special Reserve, Madagascar
Indri indri			-14.4366	49.7433		Lemur species Marojejy National Park and Anjanaharibe–Sud Special Reserve, Madagascar
Indri indri			-18.4058	48.7814	E048:46:53.0, S18:24:21.0, 1000 m	MCZ-44851		1X1930-31X1930	1000 m
Indri indri			-18.9333	48.4333	E048:26:00.0, S18:56:00.0, 1020 m	PBZT-L.1258		22II1951	1020 m
Indri indri			-19.1833	48.4333	E048:26:00.0, S19:11:00.0, 650 m	PBZT-L.1400		1I1916-31XII1916	650 m
Indri indri			-15.3667	49.6306	E049:37:50.0, S15:22:00.0, 100 m	Petter et al. 1977		Before 1I1977	100 m
Indri indri			-18.9664	48.4642	E048:27:51.0, S18:57:59.0, 1020 m	Petter et al. 1977		Before 1I1977	1020 m
Indri indri			-15.5664	49.5792	E049:34:45.0, S15:33:59.0, 120 m	Petter et al. 1977		Before 1I1967	120 m
Indri indri			-16.4333	49.85	E049:51:00.0, S16:26:00.0, 25 m	Petter et al. 1977		Before 1I1977	25 m
Indri indri			-19.4333	48.2	E048:12:00.0, S19:26:00.0, 550 m	Petter et al. 1977		Before 1I1977	550 m
Indri indri			-19.1833	48.4333	E048:26:00.0, S19:11:00.0, 650 m	Petter et al. 1977		Before 1I1977	650 m
Indri indri			-18.475	48.4056	E048:24:20.0, S18:28:30.0, 1000 m	Pollock, J. I. 1986. The song of the indris (Indri indri; Primates: Lemuroidea): Natural history, form, and function. International Journal of Primatology 7: 225–267. (doi:10.1007/BF02736391)		Before 1I1986	1000 m
Indri indri			-18.9333	48.4333	E048:26:00.0, S18:56:00.0, 1020 m	Pollock, J. I. 1986. The song of the indris (Indri indri; Primates: Lemuroidea): Natural history, form, and function. International Journal of Primatology 7: 225–267. (doi:10.1007/BF02736391)		Before 1I1986	1020 m
Indri indri			-18.925	48.5167	E048:31:00.0, S18:55:30.0, 750 m	Pollock, J. I. 1986. The song of the indris (Indri indri; Primates: Lemuroidea): Natural history, form, and function. International Journal of Primatology 7: 225–267. (doi:10.1007/BF02736391)		Before 1I1986	750 m
Indri indri			-16.9358	48.7694	E048:46:10.0, S16:56:09.0, 1000 m	Projet ZICOMA 1999		8XII1998-29XII1998	1000 m
Indri indri			-16.3008	48.7958	E048:47:45.0, S16:18:03.0, 1000 m	Projet ZICOMA 1999		30IX1998-15X1998	1000 m
Indri indri			-18.2	48.8833	E048:53:00.0, S18:12:00.0, 1200 m	Projet ZICOMA 1999		6I1998-17I1998	1200 m
Indri indri			-16.9517	48.9689	E048:58:08.0, S16:57:06.0, 850 m	Projet ZICOMA 1999		8XII1998-29XII1998	850 m
Indri indri			-15.675	49.375	E049:22:30.0, S15:40:30.0, 850 m	Projet ZICOMA 1999		15X1997-27X1997	850 m
Indri indri			-14.7581	49.5086	E049:30:31.0, S14:45:29.0, 875 m	Rabelaza, A. O. 2000. Suivi-démographique des populations de Eulemur fulvus albifrons et de Indri indri en Octobre-Novembre 1996, Octobre-Novembre 1997 et Janvier-Février 1999, face aux pressions humainesdans le PN n° 13 de Marojejy et dans la RS n° 4 d’Anjanaharibe-Sud. Mémoire de DEA, Département de Biologie Animale. Faculté des Sciences, Université d’Antananarivo.		Before 31XII1999	875 m
Indri indri			-19.1889	48.3414	E048:20:29.0, S19:11:20.0, 950 m	Rabenandrasana, M. N. 1998d. Rapport de mission du Projet ZICOMA. Visite ornithologique de la Forêt Classée d’Ankeniheny (Moramanga) du 18 au 24 Janvier 1998. Unpublished report to ZICOMA.		18I1998-24I1998	950 m
Indri indri			-15.2258	49.5294	E049:31:46.0, S15:13:33.0, 400 m	Raharivololona, B. M., Ratsisetraina, R. I. & Day, S. R. 2003. Lémuriens des forets humides du plateau de Makira, Maroantsetra (Madagascar). Lemur News 8: 18–19.		11I2003-27II2003	400 m
Indri indri			-15.4392	49.5344	E049:32:04.0, S15:26:21.0, 620 m	Raharivololona, B. M., Ratsisetraina, R. I. & Day, S. R. 2003. Lémuriens des forets humides du plateau de Makira, Maroantsetra (Madagascar). Lemur News 8: 18–19.		11I2003-27II2003	620 m
Indri indri			-15.2903	49.5475	E049:32:51.0, S15:17:25.0, 640 m	Raharivololona, B. M., Ratsisetraina, R. I. & Day, S. R. 2003. Lémuriens des forets humides du plateau de Makira, Maroantsetra (Madagascar). Lemur News 8: 18–19.		11I2003-27II2003	640 m
Indri indri			-15.4011	49.4358	E049:26:09.0, S15:24:04.0, 750 m	Raharivololona, B. M., Ratsisetraina, R. I. & Day, S. R. 2003. Lémuriens des forets humides du plateau de Makira, Maroantsetra (Madagascar). Lemur News 8: 18–19.		11I2003-27II2003	750 m
Indri indri			-17.675	48.7583	E048:45:30.0, S17:40:30.0, 1100 m	Rakotoarison et al. 1995 Rakotoarison, N., Zimmermann, H. and Zimmermann, E. 1996. Hairy-eared dwarf lemur (Allocebus trichotis) discovered in a highland rain forest of eastern Madagascar. In: Biogéographie de Madagascar. W. R. Lourenço (ed.), pp 275–282. Éditions de l’ORSTOM, Paris.Rakotoarison, N., Zimmermann, H. and Zimmermann, E. 1996. Hairy-eared dwarf lemur (Allocebus trichotis) discovered …		4VII1995-16VII1995	1100 m
Indri indri			-17.7372	48.9744	E048:58:28.0, S17:44:14.0, 550 m	Rakotoarison et al. 1995 Rakotoarison, N., Zimmermann, H. and Zimmermann, E. 1996. Hairy-eared dwarf lemur (Allocebus trichotis) discovered in a highland rain forest of eastern Madagascar. In: Biogéographie de Madagascar. W. R. Lourenço (ed.), pp 275–282. Éditions de l’ORSTOM, Paris.Rakotoarison, N., Zimmermann, H. and Zimmermann, E. 1996. Hairy-eared dwarf lemur (Allocebus trichotis) discovered …		20III1995-25III1995	550 m
Indri indri			-17.7372	48.9744	E048:58:28.0, S17:44:14.0, 550 m	Rakotoarison et al. 1995 Rakotoarison, N., Zimmermann, H. and Zimmermann, E. 1996. Hairy-eared dwarf lemur (Allocebus trichotis) discovered in a highland rain forest of eastern Madagascar. In: Biogéographie de Madagascar. W. R. Lourenço (ed.), pp 275–282. Éditions de l’ORSTOM, Paris.Rakotoarison, N., Zimmermann, H. and Zimmermann, E. 1996. Hairy-eared dwarf lemur (Allocebus trichotis) discovered …		4VIII1995-11VIII1995	550 m
Indri indri			-18.925	48.5167	E048:31:00.0, S18:55:30.0, 750 m	Rakotoarison et al. 1995 Rakotoarison, N., Zimmermann, H. and Zimmermann, E. 1996. Hairy-eared dwarf lemur (Allocebus trichotis) discovered in a highland rain forest of eastern Madagascar. In: Biogéographie de Madagascar. W. R. Lourenço (ed.), pp 275–282. Éditions de l’ORSTOM, Paris.Rakotoarison, N., Zimmermann, H. and Zimmermann, E. 1996. Hairy-eared dwarf lemur (Allocebus trichotis) discovered …		1I1995-31XII1996	750 m
Indri indri			-18.7333	48.9667	E048:58:00.0, S18:44:00.0, 90 m	Rakotondraparany, F. 2004. Note sur les lémuriens de Sahafiana. Lemur News 9: 26–28. 2004		17I2004-20I2004	90 m
Indri indri			-15.4056	49.1364	E049:08:11.0, S15:24:20.0, 1020 m	Rakotondratsimba, G., Rasolofoson, D., Rakotonirainy, O., Ratsimbazafy, J., Rakotozafy, L., Rasolofoharivelo, T. & Randrianarison, R. M. 2008. Les principaux facteurs menaçant les lémuriens de l’aire protégée de Makira. Lemur News 13: 32–37.		1VII2005-31VIII2005	1020 m
Indri indri			-15.4089	49.1469	E049:08:49.0, S15:24:32.0, 1026 m	Rakotondratsimba, G., Rasolofoson, D., Rakotonirainy, O., Ratsimbazafy, J., Rakotozafy, L., Rasolofoharivelo, T. & Randrianarison, R. M. 2008. Les principaux facteurs menaçant les lémuriens de l’aire protégée de Makira. Lemur News 13: 32–37.		1VII2005-31VIII2005	1026 m
Indri indri			-15.4089	49.1347	E049:08:05.0, S15:24:32.0, 1050 m	Rakotondratsimba, G., Rasolofoson, D., Rakotonirainy, O., Ratsimbazafy, J., Rakotozafy, L., Rasolofoharivelo, T. & Randrianarison, R. M. 2008. Les principaux facteurs menaçant les lémuriens de l’aire protégée de Makira. Lemur News 13: 32–37.		17VI2005-23VI2005	1050 m
Indri indri			-15.4114	49.14	E049:08:24.0, S15:24:41.0, 1076 m	Rakotondratsimba, G., Rasolofoson, D., Rakotonirainy, O., Ratsimbazafy, J., Rakotozafy, L., Rasolofoharivelo, T. & Randrianarison, R. M. 2008. Les principaux facteurs menaçant les lémuriens de l’aire protégée de Makira. Lemur News 13: 32–37.		1VII2005-31VIII2005	1076 m
Indri indri			-15.4917	49.1603	E049:09:37.0, S15:29:30.0, 1189 m	Rakotondratsimba, G., Rasolofoson, D., Rakotonirainy, O., Ratsimbazafy, J., Rakotozafy, L., Rasolofoharivelo, T. & Randrianarison, R. M. 2008. Les principaux facteurs menaçant les lémuriens de l’aire protégée de Makira. Lemur News 13: 32–37.		1VII2005-31VIII2005	1189 m
Indri indri			-15.4811	49.1614	E049:09:41.0, S15:28:52.0, 1271 m	Rakotondratsimba, G., Rasolofoson, D., Rakotonirainy, O., Ratsimbazafy, J., Rakotozafy, L., Rasolofoharivelo, T. & Randrianarison, R. M. 2008. Les principaux facteurs menaçant les lémuriens de l’aire protégée de Makira. Lemur News 13: 32–37.		1VII2005-31VIII2005	1271 m
Indri indri			-15.4864	49.1667	E049:10:00.0, S15:29:11.0, 1342 m	Rakotondratsimba, G., Rasolofoson, D., Rakotonirainy, O., Ratsimbazafy, J., Rakotozafy, L., Rasolofoharivelo, T. & Randrianarison, R. M. 2008. Les principaux facteurs menaçant les lémuriens de l’aire protégée de Makira. Lemur News 13: 32–37.		1VII2005-31VIII2005	1342 m
Indri indri			-15.4314	49.4544	E049:27:16.0, S15:25:53.0, 550 m	Rakotondratsimba, G., Rasolofoson, D., Rakotonirainy, O., Ratsimbazafy, J., Rakotozafy, L., Rasolofoharivelo, T. & Randrianarison, R. M. 2008. Les principaux facteurs menaçant les lémuriens de l’aire protégée de Makira. Lemur News 13: 32–37.		4XI2005-10XI2005	550 m
Indri indri			-15.4314	49.4544	E049:27:16.0, S15:25:53.0, 550 m	Rakotondratsimba, G., Rasolofoson, D., Rakotonirainy, O., Ratsimbazafy, J., Rakotozafy, L., Rasolofoharivelo, T. & Randrianarison, R. M. 2008. Les principaux facteurs menaçant les lémuriens de l’aire protégée de Makira. Lemur News 13: 32–37.		27IX2007-2X2007	550 m
Indri indri			-15.3981	49.4514	E049:27:05.0, S15:23:53.0, 750 m	Rakotondratsimba, G., Rasolofoson, D., Rakotonirainy, O., Ratsimbazafy, J., Rakotozafy, L., Rasolofoharivelo, T. & Randrianarison, R. M. 2008. Les principaux facteurs menaçant les lémuriens de l’aire protégée de Makira. Lemur News 13: 32–37.		24X2005-30X2005	750 m
Indri indri			-15.3594	49.5033	E049:30:12.0, S15:21:34.0, 750 m	Rakotondratsimba, G., Rasolofoson, D., Rakotonirainy, O., Ratsimbazafy, J., Rakotozafy, L., Rasolofoharivelo, T. & Randrianarison, R. M. 2008. Les principaux facteurs menaçant les lémuriens de l’aire protégée de Makira. Lemur News 13: 32–37.		18VI2007-24VI2007	750 m
Indri indri			-15.3111	49.5033	E049:30:12.0, S15:18:40.0, 750 m	Rakotondratsimba, G., Rasolofoson, D., Rakotonirainy, O., Ratsimbazafy, J., Rakotozafy, L., Rasolofoharivelo, T. & Randrianarison, R. M. 2008. Les principaux facteurs menaçant les lémuriens de l’aire protégée de Makira. Lemur News 13: 32–37.		21V2005-29V2005	750 m
Indri indri			-15.8186	49.5106	E049:30:38.0, S15:49:07.0, 850 m	Rakotondratsimba, G., Rasolofoson, D., Rakotonirainy, O., Ratsimbazafy, J., Rakotozafy, L., Rasolofoharivelo, T. & Randrianarison, R. M. 2008. Les principaux facteurs menaçant les lémuriens de l’aire protégée de Makira. Lemur News 13: 32–37.		7VI2005-13VI2005	850 m
Indri indri	Voh		-18.8	48.9333		Rakotonirainy EO (2001) Effets de la fragmentation de la forêt humide sur les populations d'oiseaux et de lémuriens dans le corridor Mantadia-Zahamena. Lemur News 6: 18-21.
Indri indri	man		-18.7833	48.9667		Rakotonirainy EO (2001) Effets de la fragmentation de la forêt humide sur les populations d'oiseaux et de lémuriens dans le corridor Mantadia-Zahamena. Lemur News 6: 18-21.
Indri indri	Mah		-18.7167	48.8833		Rakotonirainy EO (2001) Effets de la fragmentation de la forêt humide sur les populations d'oiseaux et de lémuriens dans le corridor Mantadia-Zahamena. Lemur News 6: 18-21.
Indri indri	And		-18.6833	48.8		Rakotonirainy EO (2001) Effets de la fragmentation de la forêt humide sur les populations d'oiseaux et de lémuriens dans le corridor Mantadia-Zahamena. Lemur News 6: 18-21.
Indri indri	tvnx		-18.5333	48.9667		Rakotonirainy EO (2001) Effets de la fragmentation de la forêt humide sur les populations d'oiseaux et de lémuriens dans le corridor Mantadia-Zahamena. Lemur News 6: 18-21.
Indri indri	san		-18.0333	49.0833		Rakotonirainy EO (2001) Effets de la fragmentation de la forêt humide sur les populations d'oiseaux et de lémuriens dans le corridor Mantadia-Zahamena. Lemur News 6: 18-21.
Indri indri	zah		-17.7333	48.9667		Rakotonirainy EO (2001) Effets de la fragmentation de la forêt humide sur les populations d'oiseaux et de lémuriens dans le corridor Mantadia-Zahamena. Lemur News 6: 18-21.
Indri indri			-17.7167	48.7667	E048:46:00.0, S17:43:00.0, 890 m	Rakotonirina, L., Rajaonson, A., Ratolojanahary, T., Rafalimandimby, J., Fanomezantsoa, P., Ramahefasoa, B., Rasolofoharivelo, T., Ravaloharimanitra, M., Ratsimbazafy, J., Dolch, R. and King, T. 2011. New distributional records and conservation implications for the Critically Endangered Greater bamboo lemur Prolemur simus. Folia Primatologica 82: 118–129. (doi:10.1159/000330910)		13IX2010-18IX2010	890 m
Indri indri			-18.9683	48.4567	E048:27:24.0, S18:58:06.0, 1054 m	Rakotosamimanana, B., Ralaiarison, R. R., Ralisoamalala, R. C., Rasolofoharivelo, T. M., Raharimanantsoa, V., Randrianarison, R. M., Rakotondratsimba, J. G., Rasolofoson, D. R. W., Rakotonirainy, E. O. & Randriamboavonjy, T. M. 2004. Comment et pourquoi les lémuriens diurnes disparaissent peu à peu dans les forêts d’Ambato et de Maromizaha (région de Moramanga) Madagascar? Lemur News 9: 19–24.		15VI2003-30XI2003	1054 m
Indri indri			-18.9733	48.4717	E048:28:18.0, S18:58:24.0, 1224 m	Rakotosamimanana, B., Ralaiarison, R. R., Ralisoamalala, R. C., Rasolofoharivelo, T. M., Raharimanantsoa, V., Randrianarison, R. M., Rakotondratsimba, J. G., Rasolofoson, D. R. W., Rakotonirainy, E. O. & Randriamboavonjy, T. M. 2004. Comment et pourquoi les lémuriens diurnes disparaissent peu à peu dans les forêts d’Ambato et de Maromizaha (région de Moramanga) Madagascar? Lemur News 9: 19–24.		15VI2003-30XI2003	1224 m
Indri indri			-18.8908	48.5008	E048:30:03.0, S18:53:27.0, 904 m	Rakotosamimanana, B., Ralaiarison, R. R., Ralisoamalala, R. C., Rasolofoharivelo, T. M., Raharimanantsoa, V., Randrianarison, R. M., Rakotondratsimba, J. G., Rasolofoson, D. R. W., Rakotonirainy, E. O. & Randriamboavonjy, T. M. 2004. Comment et pourquoi les lémuriens diurnes disparaissent peu à peu dans les forêts d’Ambato et de Maromizaha (région de Moramanga) Madagascar? Lemur News 9: 19–24.		15VI2003-30XI2003	904 m
Indri indri			-16.2786	48.8008	E048:48:03.0, S16:16:43.0, 1075 m	Ralison, J. M. 2006. A lemur survey of the Réserve Spéciale de Marotandrano, Madagascar. Lemur News 11: 35–37.		16XI2004-23XI2004	1075 m
Indri indri			-16.2992	48.8719	E048:49:01.0, S16:17:19.0, 800 m	Ralison, J. M. 2006. A lemur survey of the Réserve Spéciale de Marotandrano, Madagascar. Lemur News 11: 35–37.		24XI2004-30XI2004	800 m
Indri indri			-18.4217	47.9433	E047:56:36.0, S18:25:18.0, 1250 m	Ralison, J. M. 2007a. Les lémuriens du « Couloir forestier d’Anjozorobe-Angavo » In: Inventaires de la Faune et de la Flore du Couloir Forestier d’Anjozorobe-Angavo. S. M. Goodman, A. P. Raselimanana & L. Wilmé (eds.), pp 183–202. Recherches pour le Développement. Série Sciences Biologiques. Centre d’Information et de Documentation Scientifique et Technique, Antananarivo 24.		30XI2005-7XII2005	1250 m
Indri indri			-18.46	47.9733	E047:58:24.0, S18:27:36.0, 1320 m	Ralison, J. M. 2007a. Les lémuriens du « Couloir forestier d’Anjozorobe-Angavo » In: Inventaires de la Faune et de la Flore du Couloir Forestier d’Anjozorobe-Angavo. S. M. Goodman, A. P. Raselimanana & L. Wilmé (eds.), pp 183–202. Recherches pour le Développement. Série Sciences Biologiques. Centre d’Information et de Documentation Scientifique et Technique, Antananarivo 24.		4I2006-11I2006	1320 m
Indri indri			-18.305	48.015	E048:00:54.0, S18:18:18.0, 1350 m	Ralison, J. M. 2007a. Les lémuriens du « Couloir forestier d’Anjozorobe-Angavo » In: Inventaires de la Faune et de la Flore du Couloir Forestier d’Anjozorobe-Angavo. S. M. Goodman, A. P. Raselimanana & L. Wilmé (eds.), pp 183–202. Recherches pour le Développement. Série Sciences Biologiques. Centre d’Information et de Documentation Scientifique et Technique, Antananarivo 24.		21I2006-31I2006	1350 m
Indri indri			-18.425	47.9533	E047:57:12.0, S18:25:30.0, 1450 m	Ralison, J. M. 2007a. Les lémuriens du « Couloir forestier d’Anjozorobe-Angavo » In: Inventaires de la Faune et de la Flore du Couloir Forestier d’Anjozorobe-Angavo. S. M. Goodman, A. P. Raselimanana & L. Wilmé (eds.), pp 183–202. Recherches pour le Développement. Série Sciences Biologiques. Centre d’Information et de Documentation Scientifique et Technique, Antananarivo 24.		7XII2005-14XII2005	1450 m
Indri indri			-18.807	48.3583	E048:21:29.9, S18:48:25.2, 1045 m	Ralison, J. M. 2010. The lemurs of the Ambatovy-Analamay region. In: Biodiversity, Exploration, and Conservation of the Natural Habitats associated with the Ambatovy Project. S. M. Goodman and V. Mass (eds.), pp 178–191. Malagasy Nature 3.		6II2009-12II2009	1045 m
Indri indri			-18.8082	48.3372	E048:20:13.8, S18:48:29.4, 1060 m	Ralison, J. M. 2010. The lemurs of the Ambatovy-Analamay region. In: Biodiversity, Exploration, and Conservation of the Natural Habitats associated with the Ambatovy Project. S. M. Goodman and V. Mass (eds.), pp 178–191. Malagasy Nature 3.		26I2009-2II2009	1060 m
Indri indri			-18.7934	48.3344	E048:20:03.7, S18:47:36.1, 1105 m	Ralison, J. M. 2010. The lemurs of the Ambatovy-Analamay region. In: Biodiversity, Exploration, and Conservation of the Natural Habitats associated with the Ambatovy Project. S. M. Goodman and V. Mass (eds.), pp 178–191. Malagasy Nature 3.		18I2009-24I2009	1105 m
Indri indri			-18.7987	48.3232	E048:19:23.6, S18:47:55.3, 1106 m	Ralison, J. M. 2010. The lemurs of the Ambatovy-Analamay region. In: Biodiversity, Exploration, and Conservation of the Natural Habitats associated with the Ambatovy Project. S. M. Goodman and V. Mass (eds.), pp 178–191. Malagasy Nature 3.		9I2009-16I2009	1106 m
Indri indri			-18.8239	48.3338	E048:20:01.7, S18:49:25.9, 981 m	Ralison, J. M. 2010. The lemurs of the Ambatovy-Analamay region. In: Biodiversity, Exploration, and Conservation of the Natural Habitats associated with the Ambatovy Project. S. M. Goodman and V. Mass (eds.), pp 178–191. Malagasy Nature 3.		15II2009-21II2009	981 m
Indri indri			-18.8239	48.3338	E048:20:01.7, S18:49:25.9, 981 m	Ralison, J. M. 2010. The lemurs of the Ambatovy-Analamay region. In: Biodiversity, Exploration, and Conservation of the Natural Habitats associated with the Ambatovy Project. S. M. Goodman and V. Mass (eds.), pp 178–191. Malagasy Nature 3.		15II2009-21II2009	981 m
Indri indri	Vohitaly		-15.4393	49.5349		Rasolofoson David, Rakotondratsimba Gilbert, Rakotonirainy Odon, Lucien M. A. Rakotozafy, Jonah H Ratsimbazafy, Rabetafika Lydia, Rose M Randrianarison (2003) Lémuriens des forêts humides du plateau de Makira, Maroantsetra (Madagascar). Lemur News 8: 18-19.
Indri indri	Ankirindro		-15.2907	49.5491		Rasolofoson David, Rakotondratsimba Gilbert, Rakotonirainy Odon, Lucien M. A. Rakotozafy, Jonah H Ratsimbazafy, Rabetafika Lydia, Rose M Randrianarison (2003) Lémuriens des forêts humides du plateau de Makira, Maroantsetra (Madagascar). Lemur News 8: 18-19.
Indri indri	Lohanisahanta		-15.2261	49.5294		Rasolofoson David, Rakotondratsimba Gilbert, Rakotonirainy Odon, Lucien M. A. Rakotozafy, Jonah H Ratsimbazafy, Rabetafika Lydia, Rose M Randrianarison (2003) Lémuriens des forêts humides du plateau de Makira, Maroantsetra (Madagascar). Lemur News 8: 18-19.
Indri indri			-15.4089	49.1347	E049:08:05.0, S15:24:32.0, 1050 m	Rasolofoson, D., Rakotondratsimba, G., Rakotonirainy, O., Rasolofoharivelo, T., Rakotozafy, L., Ratsimbazafy, J., Ratelolahy, F., Andriamaholy, V. & Sarovy, A. 2007b. Le bloc forestier de Makira charnière de Lémuriens. Lemur News 12: 49–53.		6X2006-12X2006	1050 m
Indri indri			-15.1378	49.3506	E049:21:02.0, S15:08:16.0, 1050 m	Rasolofoson, D., Rakotondratsimba, G., Rakotonirainy, O., Rasolofoharivelo, T., Rakotozafy, L., Ratsimbazafy, J., Ratelolahy, F., Andriamaholy, V. & Sarovy, A. 2007b. Le bloc forestier de Makira charnière de Lémuriens. Lemur News 12: 49–53.		1I2005-31XII2006	1050 m
Indri indri			-15.4883	49.1594	E049:09:34.0, S15:29:18.0, 1150 m	Rasolofoson, D., Rakotondratsimba, G., Rakotonirainy, O., Rasolofoharivelo, T., Rakotozafy, L., Ratsimbazafy, J., Ratelolahy, F., Andriamaholy, V. & Sarovy, A. 2007b. Le bloc forestier de Makira charnière de Lémuriens. Lemur News 12: 49–53.		1I2005-31XII2006	1150 m
Indri indri			-15.4314	49.4544	E049:27:16.0, S15:25:53.0, 550 m	Rasolofoson, D., Rakotondratsimba, G., Rakotonirainy, O., Rasolofoharivelo, T., Rakotozafy, L., Ratsimbazafy, J., Ratelolahy, F., Andriamaholy, V. & Sarovy, A. 2007b. Le bloc forestier de Makira charnière de Lémuriens. Lemur News 12: 49–53.		29VI2006-5VII2006	550 m
Indri indri			-15.3981	49.4514	E049:27:05.0, S15:23:53.0, 750 m	Rasolofoson, D., Rakotondratsimba, G., Rakotonirainy, O., Rasolofoharivelo, T., Rakotozafy, L., Ratsimbazafy, J., Ratelolahy, F., Andriamaholy, V. & Sarovy, A. 2007b. Le bloc forestier de Makira charnière de Lémuriens. Lemur News 12: 49–53.		20VI2006-26VI2006	750 m
Indri indri			-15.3594	49.5033	E049:30:12.0, S15:21:34.0, 750 m	Rasolofoson, D., Rakotondratsimba, G., Rakotonirainy, O., Rasolofoharivelo, T., Rakotozafy, L., Ratsimbazafy, J., Ratelolahy, F., Andriamaholy, V. & Sarovy, A. 2007b. Le bloc forestier de Makira charnière de Lémuriens. Lemur News 12: 49–53.		12VI2006-18VI2006	750 m
Indri indri			-15.3111	49.5033	E049:30:12.0, S15:18:40.0, 750 m	Rasolofoson, D., Rakotondratsimba, G., Rakotonirainy, O., Rasolofoharivelo, T., Rakotozafy, L., Ratsimbazafy, J., Ratelolahy, F., Andriamaholy, V. & Sarovy, A. 2007b. Le bloc forestier de Makira charnière de Lémuriens. Lemur News 12: 49–53.		21X2006-27X2006	750 m
Indri indri			-15.8186	49.5106	E049:30:38.0, S15:49:07.0, 850 m	Rasolofoson, D., Rakotondratsimba, G., Rakotonirainy, O., Rasolofoharivelo, T., Rakotozafy, L., Ratsimbazafy, J., Ratelolahy, F., Andriamaholy, V. & Sarovy, A. 2007b. Le bloc forestier de Makira charnière de Lémuriens. Lemur News 12: 49–53.		15VI2006-9X2006	850 m
Indri indri			-14.8314	49.4603	E049:27:37.0, S14:49:53.0, 950 m	Rasolofoson, D., Rakotondratsimba, G., Rakotonirainy, O., Rasolofoharivelo, T., Rakotozafy, L., Ratsimbazafy, J., Ratelolahy, F., Andriamaholy, V. & Sarovy, A. 2007b. Le bloc forestier de Makira charnière de Lémuriens. Lemur News 12: 49–53.		1I2005-31XII2006	950 m
Indri indri			-15.7667	49.6	E049:36:00.0, S15:46:00.0, 550 m	Raxworthy and Stephenson 1987		24VIII1986-17IX1986	550 m
Indri indri	Maromizaha		-18.9825	48.4533		REBIOMA, www.rebioma.net, accessed 8/8/2014	274907			Andry Rajaonson & Laingo Rakotonirina
Indri indri	Maromizaha		-18.975	48.4625		REBIOMA, www.rebioma.net, accessed 8/8/2014	274906			Andry Rajaonson & Laingo Rakotonirina
Indri indri	For?t d'Analamay_ 10 km E du village d'Ambohimanarivo		-18.8239	48.3339		REBIOMA, www.rebioma.net, accessed 8/8/2014	278475	2009-06-01		J. M. Ralison
Indri indri	For?t d'Analamay_ 13 km E du village d'Ambohimanarivo		-18.8081	48.3372		REBIOMA, www.rebioma.net, accessed 8/8/2014	277702	2009-06-01		J. M. Ralison
Indri indri	For?t d'Analamay_ 7.2 km E du village d'Ambohimanarivo		-18.8081	48.3492		REBIOMA, www.rebioma.net, accessed 8/8/2014	277711	2009-06-01		J. M. Ralison
Indri indri	For?t d'Analamay_ 10 km E du village d'Ambohimanarivo		-18.8081	48.3372		REBIOMA, www.rebioma.net, accessed 8/8/2014	278464	2009-06-01		J. M. Ralison
Indri indri	For?t d'Analamay_ 12.5 km E du village d'Ambohimanarivo		-18.8058	48.3606		REBIOMA, www.rebioma.net, accessed 8/8/2014	277718	2009-06-01		J. M. Ralison
Indri indri	For?t d'Analamay_ 9 km E du village d'Ambohimanarivo		-18.7986	48.3233		REBIOMA, www.rebioma.net, accessed 8/8/2014	278494	2009-06-01		J. M. Ralison
Indri indri	For?t d'Analamay_ 10.5 km NE du village d'Ambohimanarivo		-18.7933	48.3344		REBIOMA, www.rebioma.net, accessed 8/8/2014	278485	2009-06-01		J. M. Ralison
Indri indri	15 km au NE du village d'Andasibe_ Mantadia		-18.7917	48.4267		REBIOMA, www.rebioma.net, accessed 8/8/2014	278323	1998-07-11		J. Schmid_ J. Fietz_ Z. L. R. Rakotobe
Indri indri	Sakalava		-18.7375	48.4006		REBIOMA, www.rebioma.net, accessed 8/8/2014	274994			Lucien Randrianarimanana
Indri indri	Sakalava		-18.7188	48.4037		REBIOMA, www.rebioma.net, accessed 8/8/2014	274868			Tiana Ratolojanahary & Jean Rafalimandimby
Indri indri	Sakalava		-18.7183	48.405		REBIOMA, www.rebioma.net, accessed 8/8/2014	274968			Lucien Randrianarimanana
Indri indri	Sakalava		-18.7183	48.4051		REBIOMA, www.rebioma.net, accessed 8/8/2014	275060			Tiana Ratolojanahary and Jean Rafalimandimby
Indri indri	Sakalava		-18.7175	48.4064		REBIOMA, www.rebioma.net, accessed 8/8/2014	274969			Lucien Randrianarimanana
Indri indri	Sakalava		-18.717	48.4034		REBIOMA, www.rebioma.net, accessed 8/8/2014	275012			Lucien Randrianarimanana
Indri indri	Sakalava		-18.7165	48.4036		REBIOMA, www.rebioma.net, accessed 8/8/2014	274869			Tiana Ratolojanahary & Jean Rafalimandimby
Indri indri	Sakalava		-18.7164	48.4034		REBIOMA, www.rebioma.net, accessed 8/8/2014	274991			Lucien Randrianarimanana
Indri indri	Sakalava		-18.7163	48.4029		REBIOMA, www.rebioma.net, accessed 8/8/2014	275062			Tiana Ratolojanahary and Jean Rafalimandimby
Indri indri	Sakalava		-18.7162	48.4027		REBIOMA, www.rebioma.net, accessed 8/8/2014	275014			Lucien Randrianarimanana
Indri indri	Sakalava		-18.7161	48.4058		REBIOMA, www.rebioma.net, accessed 8/8/2014	274970			Lucien Randrianarimanana
Indri indri	Sakalava		-18.7156	48.4053		REBIOMA, www.rebioma.net, accessed 8/8/2014	275059			Tiana Ratolojanahary and Jean Rafalimandimby
Indri indri	Sakalava		-18.714	48.4077		REBIOMA, www.rebioma.net, accessed 8/8/2014	274999			Lucien Randrianarimanana
Indri indri	Sakalava		-18.7138	48.4057		REBIOMA, www.rebioma.net, accessed 8/8/2014	275000			Lucien Randrianarimanana
Indri indri	Sakalava		-18.7128	48.4013		REBIOMA, www.rebioma.net, accessed 8/8/2014	274971			Lucien Randrianarimanana
Indri indri	Sakalava		-18.7093	48.4088		REBIOMA, www.rebioma.net, accessed 8/8/2014	275076			Lucien Randrianarimanana
Indri indri	45 km au NE de Morarano_ Iofa		-18.7017	48.4667		REBIOMA, www.rebioma.net, accessed 8/8/2014	278305	1998-07-11		J. Schmid_ J. Fietz_ Z. L. R. Rakotobe
Indri indri	Lanonana		-18.6995	48.8103		REBIOMA, www.rebioma.net, accessed 8/8/2014	274827			Tiana Ratolojanahary & Jean Rafalimandimby
Indri indri	Andonabe		-18.6991	48.7894		REBIOMA, www.rebioma.net, accessed 8/8/2014	274805			Anjara Bonaventure
Indri indri	Lanonana		-18.699	48.8117		REBIOMA, www.rebioma.net, accessed 8/8/2014	274794			Anjara Bonaventure
Indri indri	Andriantantely		-18.699	48.8116		REBIOMA, www.rebioma.net, accessed 8/8/2014	274825			Tony King
Indri indri	Andonabe		-18.6966	48.7891		REBIOMA, www.rebioma.net, accessed 8/8/2014	274804			Anjara Bonaventure
Indri indri	Lanonana		-18.6959	48.8135		REBIOMA, www.rebioma.net, accessed 8/8/2014	274795			Anjara Bonaventure
Indri indri	35 km au NO de Brickaville_ Andriantantely		-18.695	48.8133		REBIOMA, www.rebioma.net, accessed 8/8/2014	278332	1998-07-11		J. Schmid_ J. Fietz_ Z. L. R. Rakotobe
Indri indri	Andonabe		-18.6943	48.7615		REBIOMA, www.rebioma.net, accessed 8/8/2014	274807			Anjara Bonaventure
Indri indri	Andonabe		-18.6942	48.7555		REBIOMA, www.rebioma.net, accessed 8/8/2014	274806			Anjara Bonaventure
Indri indri	Lanonana		-18.6931	48.8087		REBIOMA, www.rebioma.net, accessed 8/8/2014	274797			Anjara Bonaventure
Indri indri	Andonabe		-18.6902	48.7664		REBIOMA, www.rebioma.net, accessed 8/8/2014	274810			Anjara Bonaventure
Indri indri	Andonabe		-18.6898	48.7661		REBIOMA, www.rebioma.net, accessed 8/8/2014	274809			Anjara Bonaventure
Indri indri	Raboana		-18.6853	48.4205		REBIOMA, www.rebioma.net, accessed 8/8/2014	275058			Tiana Ratolojanahary and Jean Rafalimandimby
Indri indri	Raboana		-18.6802	48.4146		REBIOMA, www.rebioma.net, accessed 8/8/2014	275074			Lucien Randrianarimanana
Indri indri	Raboana		-18.6768	48.4191		REBIOMA, www.rebioma.net, accessed 8/8/2014	275071			Lucien Randrianarimanana
Indri indri	Raboana		-18.6733	48.4248		REBIOMA, www.rebioma.net, accessed 8/8/2014	275072			Lucien Randrianarimanana
Indri indri	Ambinanifanasana		-18.6672	48.8137		REBIOMA, www.rebioma.net, accessed 8/8/2014	274829			Youssuf & Justin Claude Rakotoarisoa
Indri indri	Ambinanifanasana		-18.6409	48.7882		REBIOMA, www.rebioma.net, accessed 8/8/2014	275069			Hery Randriahaingo
Indri indri			-18.5842	48.7643		REBIOMA, www.rebioma.net, accessed 8/8/2014	274882			Tiana Ratolojanahary & Jean Rafalimandimby
Indri indri			-18.5355	48.7897		REBIOMA, www.rebioma.net, accessed 8/8/2014	274884			Tiana Ratolojanahary & Jean Rafalimandimby
Indri indri			-18.5227	48.7954		REBIOMA, www.rebioma.net, accessed 8/8/2014	274883			Tiana Ratolojanahary & Jean Rafalimandimby
Indri indri			-18.5205	48.7836		REBIOMA, www.rebioma.net, accessed 8/8/2014	274881			Tiana Ratolojanahary & Jean Rafalimandimby
Indri indri	For?t d'Andranomay_ 2 km NNE d'Andranomay_ 13 km SE d'Anjozorobe		-18.48	47.955		REBIOMA, www.rebioma.net, accessed 8/8/2014	277891	1996-12-01		M. R. Razanahoera
Indri indri	Ankerana		-18.4711	48.8228		REBIOMA, www.rebioma.net, accessed 8/8/2014	274879			Tiana Ratolojanahary & Jean Rafalimandimby
Indri indri	Miavotra		-18.4627	48.4527		REBIOMA, www.rebioma.net, accessed 8/8/2014	274915			Laingo Rakotonirina, Tiana Ratolojanahary, Jean Rafalimandimby
Indri indri	Vonona		-18.4624	48.4531		REBIOMA, www.rebioma.net, accessed 8/8/2014	274927			Tiana Ratolojanahary & Jean Rafalimandimby
Indri indri	Miavotra		-18.4611	48.4496		REBIOMA, www.rebioma.net, accessed 8/8/2014	274890			Laingo Rakotonirina, Tiana Ratolojanahary, Jean Rafalimandimby
Indri indri	Vononana/Miavotra		-18.4606	48.4491		REBIOMA, www.rebioma.net, accessed 8/8/2014	275066			Tiana Ratolojanahary and Jean Rafalimandimby
Indri indri	Anjozorobe_ For?t d'Andasiroa_ 12 km SE d'Anjozorobe		-18.46	47.9733		REBIOMA, www.rebioma.net, accessed 8/8/2014	277832	2006-04-01		J. M. Ralison
Indri indri	Ankerana		-18.4586	48.8193		REBIOMA, www.rebioma.net, accessed 8/8/2014	274878			Tiana Ratolojanahary & Jean Rafalimandimby
Indri indri	Vonona		-18.4535	48.4532		REBIOMA, www.rebioma.net, accessed 8/8/2014	274925			Tiana Ratolojanahary & Jean Rafalimandimby
Indri indri			-18.4472	48.672		REBIOMA, www.rebioma.net, accessed 8/8/2014	274886			Tiana Ratolojanahary & Jean Rafalimandimby
Indri indri	Farihivola		-18.4447	48.4406		REBIOMA, www.rebioma.net, accessed 8/8/2014	274938			Tiana Ratolojanahary & Jean Rafalimandimby
Indri indri			-18.4444	48.6641		REBIOMA, www.rebioma.net, accessed 8/8/2014	274887			Tiana Ratolojanahary & Jean Rafalimandimby
Indri indri	Farihivola		-18.4435	48.4826		REBIOMA, www.rebioma.net, accessed 8/8/2014	274889			Tiana Ratolojanahary & Jean Rafalimandimby
Indri indri	Anjozorobe_ For?t d'Andasin'i Saotra_ 8 km SE d'Anjozorobe		-18.425	47.9533		REBIOMA, www.rebioma.net, accessed 8/8/2014	277848	2005-07-12		J. M. Ralison
Indri indri	Anjozorobe_ For?t d'Antsahabe_ Andasin'I Jaonera_ 6.7 km SE d'Anjozorobe		-18.4217	47.9433		REBIOMA, www.rebioma.net, accessed 8/8/2014	277856	30/11/2005		J. M. Ralison
Indri indri	Ranomainty		-18.3864	48.458		REBIOMA, www.rebioma.net, accessed 8/8/2014	274957			Lucien Randrianarimanana
Indri indri	Ranomainty		-18.3799	48.4612		REBIOMA, www.rebioma.net, accessed 8/8/2014	274958			Lucien Randrianarimanana
Indri indri	Ranomainty		-18.3763	48.4704		REBIOMA, www.rebioma.net, accessed 8/8/2014	274965			Lucien Randrianarimanana
Indri indri	Ranomainty		-18.3749	48.4683		REBIOMA, www.rebioma.net, accessed 8/8/2014	274964			Lucien Randrianarimanana
Indri indri	Ranomainty		-18.3738	48.4643		REBIOMA, www.rebioma.net, accessed 8/8/2014	274956			Lucien Randrianarimanana
Indri indri	Ranomainty		-18.3738	48.4622		REBIOMA, www.rebioma.net, accessed 8/8/2014	274954			Lucien Randrianarimanana
Indri indri	Ranomainty		-18.3729	48.4611		REBIOMA, www.rebioma.net, accessed 8/8/2014	274953			Lucien Randrianarimanana
Indri indri	Ranomainty		-18.3725	48.4584		REBIOMA, www.rebioma.net, accessed 8/8/2014	274963			Lucien Randrianarimanana
Indri indri	Ranomainty		-18.3719	48.4619		REBIOMA, www.rebioma.net, accessed 8/8/2014	274916			Laingo Rakotonirina, Tiana Ratolojanahary, Jean Rafalimandimby
Indri indri	Ranomainty		-18.3659	48.4578		REBIOMA, www.rebioma.net, accessed 8/8/2014	275068			Tiana Ratolojanahary and Jean Rafalimandimby
Indri indri	Ranomainty		-18.3654	48.4622		REBIOMA, www.rebioma.net, accessed 8/8/2014	274955			Lucien Randrianarimanana
Indri indri	Ranomainty		-18.3647	48.4661		REBIOMA, www.rebioma.net, accessed 8/8/2014	275080			Tiana Ratolojanahary and Jean Rafalimandimby
Indri indri	Ranomainty		-18.3633	48.4566		REBIOMA, www.rebioma.net, accessed 8/8/2014	275064			Tiana Ratolojanahary and Jean Rafalimandimby
Indri indri	Ranomainty		-18.3617	48.466		REBIOMA, www.rebioma.net, accessed 8/8/2014	275063			Tiana Ratolojanahary and Jean Rafalimandimby
Indri indri	Ranomainty		-18.3591	48.4658		REBIOMA, www.rebioma.net, accessed 8/8/2014	275030			Lucien Randrianarimanana
Indri indri	Ranomainty		-18.3576	48.4685		REBIOMA, www.rebioma.net, accessed 8/8/2014	274966			Lucien Randrianarimanana
Indri indri	Ranomainty		-18.3575	48.469		REBIOMA, www.rebioma.net, accessed 8/8/2014	274967			Lucien Randrianarimanana
Indri indri	Ranomainty		-18.357	48.4668		REBIOMA, www.rebioma.net, accessed 8/8/2014	274960			Lucien Randrianarimanana
Indri indri	Ranomainty		-18.3566	48.4669		REBIOMA, www.rebioma.net, accessed 8/8/2014	274961			Lucien Randrianarimanana
Indri indri	Ranomainty		-18.3564	48.4671		REBIOMA, www.rebioma.net, accessed 8/8/2014	275081			Lucien Randrianarimanana
Indri indri	Ranomainty		-18.3543	48.4692		REBIOMA, www.rebioma.net, accessed 8/8/2014	274998			Lucien Randrianarimanana
Indri indri	Ranomainty		-18.3513	48.471		REBIOMA, www.rebioma.net, accessed 8/8/2014	275082			Lucien Randrianarimanana
Indri indri	Ranomainty		-18.3507	48.4725		REBIOMA, www.rebioma.net, accessed 8/8/2014	274959			Lucien Randrianarimanana
Indri indri	Ranomainty		-18.3503	48.4729		REBIOMA, www.rebioma.net, accessed 8/8/2014	275067			Tiana Ratolojanahary and Jean Rafalimandimby
Indri indri	Ranomainty		-18.3502	48.4737		REBIOMA, www.rebioma.net, accessed 8/8/2014	275083			Lucien Randrianarimanana
Indri indri	Ranomainty		-18.3487	48.473		REBIOMA, www.rebioma.net, accessed 8/8/2014	274962			Lucien Randrianarimanana
Indri indri	Ampanto		-18.3436	48.474		REBIOMA, www.rebioma.net, accessed 8/8/2014	275079			Lucien Randrianarimanana
Indri indri	Ampanto		-18.3348	48.4832		REBIOMA, www.rebioma.net, accessed 8/8/2014	275073			Lucien Randrianarimanana
Indri indri	Ampanto		-18.3318	48.4903		REBIOMA, www.rebioma.net, accessed 8/8/2014	275084			Lucien Randrianarimanana
Indri indri	Ampanto		-18.3315	48.4886		REBIOMA, www.rebioma.net, accessed 8/8/2014	275065			Lucien Randrianarimanana
Indri indri	Ampanto		-18.3315	48.4862		REBIOMA, www.rebioma.net, accessed 8/8/2014	275075			Lucien Randrianarimanana
Indri indri	Ampanto		-18.3303	48.4879		REBIOMA, www.rebioma.net, accessed 8/8/2014	275070			Lucien Randrianarimanana
Indri indri	Ampanto		-18.3295	48.4969		REBIOMA, www.rebioma.net, accessed 8/8/2014	275077			Lucien Randrianarimanana
Indri indri	Ampanto		-18.3292	48.4926		REBIOMA, www.rebioma.net, accessed 8/8/2014	275078			Lucien Randrianarimanana
Indri indri	Ampanto		-18.3118	48.498		REBIOMA, www.rebioma.net, accessed 8/8/2014	275061			Lucien Randrianarimanana
Indri indri	Anjozorobe_ For?t d'Anorana_ 17 km NE d'Anjozorobe		-18.305	48.015		REBIOMA, www.rebioma.net, accessed 8/8/2014	277816	21/01/2006		J. M. Ralison
Indri indri	6 km au N du village de Didy		-18.1983	48.5783		REBIOMA, www.rebioma.net, accessed 8/8/2014	278313	1998-07-11		J. Schmid_ J. Fietz_ Z. L. R. Rakotobe
Indri indri	Taratra		-18.1682	48.6643		REBIOMA, www.rebioma.net, accessed 8/8/2014	274874			Tiana Ratolojanahary & Jean Rafalimandimby
Indri indri	Taratra		-18.1608	48.7094		REBIOMA, www.rebioma.net, accessed 8/8/2014	274876			Tiana Ratolojanahary & Jean Rafalimandimby
Indri indri	Lazasoa Lovasoa		-18.1228	48.6376		REBIOMA, www.rebioma.net, accessed 8/8/2014	274901			Tiana Ratolojanahary & Jean Rafalimandimby
Indri indri	Didy (Ravinala I)		-18.1071	48.6156		REBIOMA, www.rebioma.net, accessed 8/8/2014	274856			Andry Rajaonson
Indri indri	Didy (Ravinala I)		-18.1002	48.6337		REBIOMA, www.rebioma.net, accessed 8/8/2014	274857			Andry Rajaonson
Indri indri	10 km au NO d'Ambodilazana_ Sandranantitra		-18.0483	49.0917		REBIOMA, www.rebioma.net, accessed 8/8/2014	278341	1998-07-11		J. Schmid_ J. Fietz_ Z. L. R. Rakotobe
Indri indri	Zahamena		-17.7292	48.8271		REBIOMA, www.rebioma.net, accessed 8/8/2014	276650			Andry Rajaonson_ Tovo Rasolofoharivelo_ Tiana Ratolojanahary & Jean Rafalimandimby
Indri indri	Zahamena		-17.7292	48.8271		REBIOMA, www.rebioma.net, accessed 8/8/2014	276651			Andry Rajaonson_ Tovo Rasolofoharivelo_ Tiana Ratolojanahary & Jean Rafalimandimby
Indri indri	Zahamena		-17.7236	48.772		REBIOMA, www.rebioma.net, accessed 8/8/2014	276649			Tiana Ratolojanahary & Jean Rafalimandimby
Indri indri	Zahamena_Volotsanganana		-17.707	48.7827		REBIOMA, www.rebioma.net, accessed 8/8/2014	276647			Tiana Ratolojanahary & Jean Rafalimandimby
Indri indri	Zahamena_Volotsanganana		-17.7019	48.7772		REBIOMA, www.rebioma.net, accessed 8/8/2014	276643			Tiana Ratolojanahary & Jean Rafalimandimby
Indri indri	Zahamena_Volotsanganana		-17.699	48.7873		REBIOMA, www.rebioma.net, accessed 8/8/2014	276648			Tiana Ratolojanahary & Jean Rafalimandimby
Indri indri	Zahamena_Volotsanganana		-17.6885	48.7694		REBIOMA, www.rebioma.net, accessed 8/8/2014	276646			Tiana Ratolojanahary & Jean Rafalimandimby
Indri indri	Zahamena_Andringitra		-17.6597	48.6718		REBIOMA, www.rebioma.net, accessed 8/8/2014	276642			Anselmo Andrianandrasana
Indri indri	Zahamena_Andringitra		-17.6596	48.6718		REBIOMA, www.rebioma.net, accessed 8/8/2014	276645			Tiana Ratolojanahary & Jean Rafalimandimby
Indri indri	Zahamena_Andringitra		-17.6569	48.6655		REBIOMA, www.rebioma.net, accessed 8/8/2014	276644			Tiana Ratolojanahary & Jean Rafalimandimby
Indri indri	Zahamena_Andringitra		-17.6567	48.6654		REBIOMA, www.rebioma.net, accessed 8/8/2014	276641			Anselmo Andrianandrasana
Indri indri	Vinanibe		-15.7845	49.5605		REBIOMA, www.rebioma.net, accessed 8/8/2014	278771			Chris Golden
Indri indri	Antaravato		-15.784	49.5585		REBIOMA, www.rebioma.net, accessed 8/8/2014	278755			Chris Golden
Indri indri	Vinanibe		-15.7787	49.5468		REBIOMA, www.rebioma.net, accessed 8/8/2014	278776			Chris Golden
Indri indri	Vinanibe		-15.7785	49.5544		REBIOMA, www.rebioma.net, accessed 8/8/2014	278778			Chris Golden
Indri indri	Soamiangona		-15.4732	49.4631		REBIOMA, www.rebioma.net, accessed 8/8/2014	278581			Chris Golden
Indri indri	Soamiangona		-15.4726	49.4641		REBIOMA, www.rebioma.net, accessed 8/8/2014	278794			Chris Golden
Indri indri	Soamiangona		-15.4717	49.4649		REBIOMA, www.rebioma.net, accessed 8/8/2014	278571			Chris Golden
Indri indri	Soamiangona		-15.4705	49.4678		REBIOMA, www.rebioma.net, accessed 8/8/2014	278606			Chris Golden
Indri indri	Vinanibe		-15.4481	49.5551		REBIOMA, www.rebioma.net, accessed 8/8/2014	278787			Chris Golden
Indri indri	Vohitaly 5 km northwest of Anjiahely Village		-15.4393	49.5349	GPS	REBIOMA, www.rebioma.net, accessed 8/8/2014	222500	2003-01-01		Raharivololona_B_M; Ratsisetraina_R; Day_S_R
Indri indri	Makira_ Vohitaly_ Maroantsetra		-15.4393	49.5349		REBIOMA, www.rebioma.net, accessed 8/8/2014	277613	2003-11-01		B. M. Raharivololona_ R. I. Ratsisetraina_ S. R. Day
Indri indri	Soamiangona		-15.4361	49.5423		REBIOMA, www.rebioma.net, accessed 8/8/2014	278798			Chris Golden
Indri indri	Bevontro 7 Km southwest of Anjiahely Village		-15.401	49.4359	GPS	REBIOMA, www.rebioma.net, accessed 8/8/2014	222488	2003-01-01		Raharivololona_B_M; Ratsisetraina_R; Day_S_R
Indri indri	Ambodimanga		-15.2946	49.7777		REBIOMA, www.rebioma.net, accessed 8/8/2014	278681			Chris Golden
Indri indri	Ambodimanga		-15.2946	49.7777		REBIOMA, www.rebioma.net, accessed 8/8/2014	278690			Chris Golden
Indri indri	Amponaomby		-15.2937	49.7786		REBIOMA, www.rebioma.net, accessed 8/8/2014	278633			Chris Golden
Indri indri	Ankirindro 5km north of Marovovonana Village		-15.2907	49.5474	GPS	REBIOMA, www.rebioma.net, accessed 8/8/2014	222484	2003-01-01		Raharivololona_B_M; Ratsisetraina_R; Day_S_R
Indri indri	Makira_ Ankirindro_ Maroantsetra		-15.2907	49.5474		REBIOMA, www.rebioma.net, accessed 8/8/2014	277610	2003-11-01		B. M. Raharivololona_ R. I. Ratsisetraina_ S. R. Day
Indri indri	Lohanisahantaha 7 km southwest of Soanafindra village		-15.2261	49.5294	GPS	REBIOMA, www.rebioma.net, accessed 8/8/2014	222495	2003-01-01		Raharivololona_B_M; Ratsisetraina_R; Day_S_R
Indri indri	Makira_ Lohanisahantaha_ Maroantsetra		-15.2261	49.5294		REBIOMA, www.rebioma.net, accessed 8/8/2014	277605	2003-11-01		B. M. Raharivololona_ R. I. Ratsisetraina_ S. R. Day
Indri indri	Antainambalana River_ 42 km NNW		-15.2	49.6167		REBIOMA, www.rebioma.net, accessed 8/8/2014	277652	1986-08-01		H. J. Simons & N. B. D. Lindsay
Indri indri	Amponaomby		-15.1726	49.5064		REBIOMA, www.rebioma.net, accessed 8/8/2014	278563			Chris Golden
Indri indri	Amponaomby		-14.8647	49.5146		REBIOMA, www.rebioma.net, accessed 8/8/2014	278564			Chris Golden
Indri indri	Ankiatombaka		-14.8641	49.5147		REBIOMA, www.rebioma.net, accessed 8/8/2014	278530			Chris Golden
Indri indri	Amponaomby		-14.8641	49.5145		REBIOMA, www.rebioma.net, accessed 8/8/2014	278561			Chris Golden
Indri indri	Ankiatombaka		-14.8641	49.5142		REBIOMA, www.rebioma.net, accessed 8/8/2014	278528			Chris Golden
Indri indri	Soamiangona		-14.8636	49.5139		REBIOMA, www.rebioma.net, accessed 8/8/2014	278580			Chris Golden
Indri indri	Ankiatombaka		-14.8635	49.5138		REBIOMA, www.rebioma.net, accessed 8/8/2014	278529			Chris Golden
Indri indri	Amponaomby		-14.8634	49.5138		REBIOMA, www.rebioma.net, accessed 8/8/2014	278560			Chris Golden
Indri indri	Ankiatombaka		-14.8628	49.5169		REBIOMA, www.rebioma.net, accessed 8/8/2014	278531			Chris Golden
Indri indri	Soamiangona		-14.8555	49.5166		REBIOMA, www.rebioma.net, accessed 8/8/2014	278570			Chris Golden
Indri indri	Amponaomby		-14.8515	49.5162		REBIOMA, www.rebioma.net, accessed 8/8/2014	278557			Chris Golden
Indri indri	Amponaomby		-14.8507	49.5157		REBIOMA, www.rebioma.net, accessed 8/8/2014	278558			Chris Golden
Indri indri	Ankiatombaka		-14.8506	49.5156		REBIOMA, www.rebioma.net, accessed 8/8/2014	278526			Chris Golden
Indri indri	Amponaomby		-14.8499	49.5158		REBIOMA, www.rebioma.net, accessed 8/8/2014	278559			Chris Golden
Indri indri	Anjiamazava		-14.8429	49.4815		REBIOMA, www.rebioma.net, accessed 8/8/2014	278746			Chris Golden
Indri indri	Maitsoarongana		-14.8408	49.5366		REBIOMA, www.rebioma.net, accessed 8/8/2014	278607			Chris Golden
Indri indri	Maitsoarongana		-14.8391	49.4846		REBIOMA, www.rebioma.net, accessed 8/8/2014	278728			Chris Golden
Indri indri	Maitsoarongana		-14.8358	49.5356		REBIOMA, www.rebioma.net, accessed 8/8/2014	278714			Chris Golden
Indri indri	Maitsoarongana		-14.8343	49.5343		REBIOMA, www.rebioma.net, accessed 8/8/2014	278723			Chris Golden
Indri indri	Maitsoarongana		-14.8328	49.5334		REBIOMA, www.rebioma.net, accessed 8/8/2014	278710			Chris Golden
Indri indri	Antohaka Lava		-14.8309	49.747		REBIOMA, www.rebioma.net, accessed 8/8/2014	276450			Lucien Randrianarimanana
Indri indri	Soamiangona		-14.819	49.5361		REBIOMA, www.rebioma.net, accessed 8/8/2014	278627			Chris Golden
Indri indri	R?serve Sp?ciale d'Anjanaharibe-Sud_ Versant O_ 13.5 km au SO de Befingotra		-14.7833	49.4417		REBIOMA, www.rebioma.net, accessed 8/8/2014	277906	25/10/1999		S. M. Goodman_ M. J. Raherilalao_ D. Rakotomalala_ A. P. Raselimanana_ H. Sch?tz_ V. Soarimalala
Indri indri	Antohaka Lava		-14.7802	49.7391		REBIOMA, www.rebioma.net, accessed 8/8/2014	276451			Tiana Ratolojanahary & Jean Rafalimandimby
Indri indri	R?serve Sp?ciale d'Anjanaharibe-Sud_ 6.5 km SSW of Befingotra		-14.755	49.505		REBIOMA, www.rebioma.net, accessed 8/8/2014	277763	16/10/1994		J. Schmid & R. Smolker
Indri indri			-18.695	48.8133	E048:48:48.0, S18:41:42.0, 530 m	Schmid 2000		4XII1998-10XII1998	530 m
Indri indri			-18.7017	48.4667	E048:28:00.0, S18:42:06.0, 835 m	Schmid 2000		7XI1998-13XI1998	835 m
Indri indri			-18.1758	48.5947	E048:35:41.0, S18:10:33.0, 960 m	Schmid 2000		16XI1998-22XI1998	960 m
Indri indri			-14.7581	49.5086	E049:30:31.0, S14:45:29.0, 875 m	Schmid and Smolker 1998		16X1994-31X1994	875 m
Indri indri			-15.2211	49.5922	E049:35:32.0, S15:13:16.0, 285 m	Simons, H. J. 1987. Rapport intérimaire sur projets en cours: conservation et organisation sociale de lémur variégé (Varecia variegata) dans la forêt tropicale de l’est de Madagascar. Unpublished report to WWF.		8IX1986-21IX1986	285 m
Indri indri			-18.4217	47.9433	E047:56:36.0, S18:25:18.0, 1250 m	Summary and Rakotomahafaly 2004		1I2000-31XII2004	1250 m
Indri indri			-14.7667	49.5	E049:30:00.0, S14:46:00.0, 790 m	Thalmann, U., Geissmann, T., Simona, A. and Mutschler, T. 1993. The indris of Anjanaharibe-Sud, northeastern Madagascar. International Journal of Primatology 14, 3: 357–381. (doi:10.1007/BF02192772)		4X1990-9X1990	790 m
Indri indri			-16.6686	49.6767	E049:40:36.0, S16:40:07.0, 210 m	Turner, H. P., Burns, C. A., Clark, D. A. S., Gladstone, I. S. and Stewart, I. D. 2000. Lemur Survey of Lowland Rainforest in North East Madagascar. University of Edinburgh: 1–8.		1XII2000-31XII2000	210 m
Indri indri			-17.9	49.2167	E049:13:00.0, S17:54:00.0, 450 m	Welch, C. and Katz, A. 1992. Survey and census work on lemurs in the Natural Reserve of Betampona in eastern Madagascar with a view to restocking. Dodo, Journal of the Jersey Wildlife Preservation Trust 28: 45–48.		1VIII1990-31VIII1990	450 m
Indri indri			-17.9	49.2167	E049:13:00.0, S17:54:00.0, 450 m	Welch, C. and Katz, A. 1992. Survey and census work on lemurs in the Natural Reserve of Betampona in eastern Madagascar with a view to restocking. Dodo, Journal of the Jersey Wildlife Preservation Trust 28: 45–48.		1VII1991-31VII1991	450 m
Indri indri			-17.9	49.2167	E049:13:00.0, S17:54:00.0, 450 m	Welch, C. and Katz, A. 1992. Survey and census work on lemurs in the Natural Reserve of Betampona in eastern Madagascar with a view to restocking. Dodo, Journal of the Jersey Wildlife Preservation Trust 28: 45–48.		1X1991-31X1991	450 m
Indri indri	Tampina (Gare)	Indri_indri_3	-18.5167	49.2833		Wilmé, L., Goodman, S. M. and Ganzhorn, J. U. 2006. Biogeographic evolution of Madagascar’s microendemic biota. Science 312: 1063–1065. (doi:10.1126/science.1122806)	AMNH-185639	between 30V1931 and 10VII1931	10 m
Indri indri	Antanambe	Indri_indri_14	-16.4333	49.85		Wilmé, L., Goodman, S. M. and Ganzhorn, J. U. 2006. Biogeographic evolution of Madagascar’s microendemic biota. Science 312: 1063–1065. (doi:10.1126/science.1122806)	S104	Before 01I1977	25 m
Indri indri	Mahala Razanaka	Indri_indri_31	-18.7167	48.8833		Wilmé, L., Goodman, S. M. and Ganzhorn, J. U. 2006. Biogeographic evolution of Madagascar’s microendemic biota. Science 312: 1063–1065. (doi:10.1126/science.1122806)	S23	between 24XI1999 and 23XII1999	88 m
Indri indri	Sahafiana, Forêt de	Indri_indri_37	-18.7333	48.9667		Wilmé, L., Goodman, S. M. and Ganzhorn, J. U. 2006. Biogeographic evolution of Madagascar’s microendemic biota. Science 312: 1063–1065. (doi:10.1126/science.1122806)	S33	between 17I2004 and 20I2004	90 m
Indri indri	Fahampanambo	Indri_indri_13	-15.3667	49.6306		Wilmé, L., Goodman, S. M. and Ganzhorn, J. U. 2006. Biogeographic evolution of Madagascar’s microendemic biota. Science 312: 1063–1065. (doi:10.1126/science.1122806)	S104	Before 01I1977	100 m
Indri indri	Voloina, 3 km from coast	Indri_indri_10	-15.5667	49.6		Wilmé, L., Goodman, S. M. and Ganzhorn, J. U. 2006. Biogeographic evolution of Madagascar’s microendemic biota. Science 312: 1063–1065. (doi:10.1126/science.1122806)	S104	Before 01I1967	120 m
Indri indri	Vohitralanana	Indri_indri_32	-18.8	48.9333		Wilmé, L., Goodman, S. M. and Ganzhorn, J. U. 2006. Biogeographic evolution of Madagascar’s microendemic biota. Science 312: 1063–1065. (doi:10.1126/science.1122806)	S23	between 24XI1999 and 23XII1999	160 m
Indri indri	Makira, Sahantaha	Indri_indri_50	-15.2258	49.5294		Wilmé, L., Goodman, S. M. and Ganzhorn, J. U. 2006. Biogeographic evolution of Madagascar’s microendemic biota. Science 312: 1063–1065. (doi:10.1126/science.1122806)	S75	between 11I2003 and 27II2003	200 m
Indri indri	Andaparaty, 2 km SW	Indri_indri_9	-15.2208	49.5917		Wilmé, L., Goodman, S. M. and Ganzhorn, J. U. 2006. Biogeographic evolution of Madagascar’s microendemic biota. Science 312: 1063–1065. (doi:10.1126/science.1122806)	S103	between 08IX1986 and 21IX1986	285 m
Indri indri	Sakana	Indri_indri_58	-17.3	49.0333		Wilmé, L., Goodman, S. M. and Ganzhorn, J. U. 2006. Biogeographic evolution of Madagascar’s microendemic biota. Science 312: 1063–1065. (doi:10.1126/science.1122806)	ZMB-84270	06IX1904	290 m
Indri indri	Tantavona Anjiro N	Indri_indri_30	-18.3736	49.0042		Wilmé, L., Goodman, S. M. and Ganzhorn, J. U. 2006. Biogeographic evolution of Madagascar’s microendemic biota. Science 312: 1063–1065. (doi:10.1126/science.1122806)	S23	between 24XI1999 and 23XII1999	440 m
Indri indri	Betampona, RNI	Indri_indri_21	-17.9	49.2167		Wilmé, L., Goodman, S. M. and Ganzhorn, J. U. 2006. Biogeographic evolution of Madagascar’s microendemic biota. Science 312: 1063–1065. (doi:10.1126/science.1122806)	S110	between 01VII1991 and 31VII1991	450 m
Indri indri	Sahivo forest	Indri_indri_46	-17.8833	49.1667		Wilmé, L., Goodman, S. M. and Ganzhorn, J. U. 2006. Biogeographic evolution of Madagascar’s microendemic biota. Science 312: 1063–1065. (doi:10.1126/science.1122806)	S69	18I1998	450 m
Indri indri	Maroantsetra, 40 km NW	Indri_indri_2	-15.2833	49.5667		Wilmé, L., Goodman, S. M. and Ganzhorn, J. U. 2006. Biogeographic evolution of Madagascar’s microendemic biota. Science 312: 1063–1065. (doi:10.1126/science.1122806)	AMNH-100505; MNHN-Mamm-1932.3250/3	15V1930	450 m
Indri indri	Andriantantely	Indri_indri_42	-18.695	48.8133		Wilmé, L., Goodman, S. M. and Ganzhorn, J. U. 2006. Biogeographic evolution of Madagascar’s microendemic biota. Science 312: 1063–1065. (doi:10.1126/science.1122806)	S38	between 04XII1998 and 10XII1998	530 m
Indri indri	Anosibe (Moramanga)	Indri_indri_12	-19.4333	48.2		Wilmé, L., Goodman, S. M. and Ganzhorn, J. U. 2006. Biogeographic evolution of Madagascar’s microendemic biota. Science 312: 1063–1065. (doi:10.1126/science.1122806)	S104	Before 01I1977	550 m
Indri indri	Zahamena, Namarafana	Indri_indri_19	-17.7333	48.975		Wilmé, L., Goodman, S. M. and Ganzhorn, J. U. 2006. Biogeographic evolution of Madagascar’s microendemic biota. Science 312: 1063–1065. (doi:10.1126/science.1122806)	S107	between 04VIII1995 and 11VIII1995	550 m
Indri indri	Anandrivola, Forêt d'	Indri_indri_20	-15.7667	49.6		Wilmé, L., Goodman, S. M. and Ganzhorn, J. U. 2006. Biogeographic evolution of Madagascar’s microendemic biota. Science 312: 1063–1065. (doi:10.1126/science.1122806)	S109	between 24VIII1986 and 17IX1986	550 m
Indri indri	Tantavona Anjiro S	Indri_indri_29	-18.5333	48.9667		Wilmé, L., Goodman, S. M. and Ganzhorn, J. U. 2006. Biogeographic evolution of Madagascar’s microendemic biota. Science 312: 1063–1065. (doi:10.1126/science.1122806)	S23	between 24XI1999 and 23XII1999	565 m
Indri indri	Sandranantitra	Indri_indri_28	-18.0483	49.0917		Wilmé, L., Goodman, S. M. and Ganzhorn, J. U. 2006. Biogeographic evolution of Madagascar’s microendemic biota. Science 312: 1063–1065. (doi:10.1126/science.1122806)	S23	between 18I1999 and 24I1999	600 m
Indri indri	Lakato, Forêt de	Indri_indri_5	-19.1833	48.4333		Wilmé, L., Goodman, S. M. and Ganzhorn, J. U. 2006. Biogeographic evolution of Madagascar’s microendemic biota. Science 312: 1063–1065. (doi:10.1126/science.1122806)	BMNH-ZD.1925.8.3.12	Before 01I1925	650 m
Indri indri	Antanamalaza	Indri_indri_45	-17.8333	49.1833		Wilmé, L., Goodman, S. M. and Ganzhorn, J. U. 2006. Biogeographic evolution of Madagascar’s microendemic biota. Science 312: 1063–1065. (doi:10.1126/science.1122806)	S69	17I1999	650 m
Indri indri	Makira, Vohitaly	Indri_indri_51	-15.4392	49.5344		Wilmé, L., Goodman, S. M. and Ganzhorn, J. U. 2006. Biogeographic evolution of Madagascar’s microendemic biota. Science 312: 1063–1065. (doi:10.1126/science.1122806)	S75	between 11I2003 and 27II2003	650 m
Indri indri	Makira, Ankirindro	Indri_indri_48	-15.2903	49.5475		Wilmé, L., Goodman, S. M. and Ganzhorn, J. U. 2006. Biogeographic evolution of Madagascar’s microendemic biota. Science 312: 1063–1065. (doi:10.1126/science.1122806)	S75	between 11I2003 and 27II2003	650 m
Indri indri	Zahamena, Hazoharina	Indri_indri_41	-17.6856	49.0006		Wilmé, L., Goodman, S. M. and Ganzhorn, J. U. 2006. Biogeographic evolution of Madagascar’s microendemic biota. Science 312: 1063–1065. (doi:10.1126/science.1122806)	S37	between 29VIII2000 and 17IX2000	725 m
Indri indri	Vohidrazana, Forêt de	Indri_indri_16	-18.925	48.5167		Wilmé, L., Goodman, S. M. and Ganzhorn, J. U. 2006. Biogeographic evolution of Madagascar’s microendemic biota. Science 312: 1063–1065. (doi:10.1126/science.1122806)	S105	Before 01I1986	750 m
Indri indri	Makira, Beventro	Indri_indri_49	-15.4011	49.4358		Wilmé, L., Goodman, S. M. and Ganzhorn, J. U. 2006. Biogeographic evolution of Madagascar’s microendemic biota. Science 312: 1063–1065. (doi:10.1126/science.1122806)	S75	between 11I2003 and 27II2003	750 m
Indri indri	Iofa	Indri_indri_43	-18.7017	48.4667		Wilmé, L., Goodman, S. M. and Ganzhorn, J. U. 2006. Biogeographic evolution of Madagascar’s microendemic biota. Science 312: 1063–1065. (doi:10.1126/science.1122806)	S38	between 07XI1998 and 13XI1998	835 m
Indri indri	Bezavona , Forêt Classée	Indri_indri_24	-16.95	48.9667		Wilmé, L., Goodman, S. M. and Ganzhorn, J. U. 2006. Biogeographic evolution of Madagascar’s microendemic biota. Science 312: 1063–1065. (doi:10.1126/science.1122806)	S13	between 08XII1998 and 29XII1998	850 m
Indri indri	Haute Rantabe, Forêt Classée	Indri_indri_25	-15.675	49.375		Wilmé, L., Goodman, S. M. and Ganzhorn, J. U. 2006. Biogeographic evolution of Madagascar’s microendemic biota. Science 312: 1063–1065. (doi:10.1126/science.1122806)	S13	between 15X1997 and 27X1997	850 m
Indri indri	Ranomafana	Indri_indri_17	-14.755	49.505		Wilmé, L., Goodman, S. M. and Ganzhorn, J. U. 2006. Biogeographic evolution of Madagascar’s microendemic biota. Science 312: 1063–1065. (doi:10.1126/science.1122806)	S106	Before 31XII1999	875 m
Indri indri	Torotorofotsy, Mokaranana	Indri_indri_34	-18.8667	48.3667		Wilmé, L., Goodman, S. M. and Ganzhorn, J. U. 2006. Biogeographic evolution of Madagascar’s microendemic biota. Science 312: 1063–1065. (doi:10.1126/science.1122806)	S26	between 05III2003 and 14XI2003	900 m
Indri indri	Zahamena, Antenina	Indri_indri_33	-17.5161	48.7675		Wilmé, L., Goodman, S. M. and Ganzhorn, J. U. 2006. Biogeographic evolution of Madagascar’s microendemic biota. Science 312: 1063–1065. (doi:10.1126/science.1122806)	S25	between 05VII1999 and 02IX1999	900 m
Indri indri	Ambato, Ambodilongotra	Indri_indri_38	-18.8908	48.5008		Wilmé, L., Goodman, S. M. and Ganzhorn, J. U. 2006. Biogeographic evolution of Madagascar’s microendemic biota. Science 312: 1063–1065. (doi:10.1126/science.1122806)	S34	between 15VI2003 and 30XI2003	904 m
Indri indri	Mantadia, PN	Indri_indri_27	-18.7917	48.4267		Wilmé, L., Goodman, S. M. and Ganzhorn, J. U. 2006. Biogeographic evolution of Madagascar’s microendemic biota. Science 312: 1063–1065. (doi:10.1126/science.1122806)	S23	01XII1998	910 m
Indri indri	Ankeniheny, FC	Indri_indri_8	-19.1889	48.3414		Wilmé, L., Goodman, S. M. and Ganzhorn, J. U. 2006. Biogeographic evolution of Madagascar’s microendemic biota. Science 312: 1063–1065. (doi:10.1126/science.1122806)	S102	between 18I1998 and 24I1998	950 m
Indri indri	Didy, RAP site 2	Indri_indri_44	-18.1983	48.5783		Wilmé, L., Goodman, S. M. and Ganzhorn, J. U. 2006. Biogeographic evolution of Madagascar’s microendemic biota. Science 312: 1063–1065. (doi:10.1126/science.1122806)	S38	between 16XI1998 and 22XI1998	960 m
Indri indri	Fiherenara, Forêt de	Indri_indri_15	-18.475	48.4056		Wilmé, L., Goodman, S. M. and Ganzhorn, J. U. 2006. Biogeographic evolution of Madagascar’s microendemic biota. Science 312: 1063–1065. (doi:10.1126/science.1122806)	S105	Before 01I1986	1000 m
Indri indri	Sihanaka Forest	Indri_indri_4	-18.4083	48.7833		Wilmé, L., Goodman, S. M. and Ganzhorn, J. U. 2006. Biogeographic evolution of Madagascar’s microendemic biota. Science 312: 1063–1065. (doi:10.1126/science.1122806)	BMNH-ZD.135.1.8.6	Before 01VI1931	1000 m
Indri indri	Bidia, Forêt Classée	Indri_indri_23	-16.9358	48.7694		Wilmé, L., Goodman, S. M. and Ganzhorn, J. U. 2006. Biogeographic evolution of Madagascar’s microendemic biota. Science 312: 1063–1065. (doi:10.1126/science.1122806)	S13	between 08XII1998 and 29XII1998	1000 m
Indri indri	Marotandrano, RS	Indri_indri_26	-16.2836	48.7992		Wilmé, L., Goodman, S. M. and Ganzhorn, J. U. 2006. Biogeographic evolution of Madagascar’s microendemic biota. Science 312: 1063–1065. (doi:10.1126/science.1122806)	S13	between 30IX1998 and 15X1998	1000 m
Indri indri	Périnet-Analamazaotra	Indri_indri_7	-18.9333	48.4333		Wilmé, L., Goodman, S. M. and Ganzhorn, J. U. 2006. Biogeographic evolution of Madagascar’s microendemic biota. Science 312: 1063–1065. (doi:10.1126/science.1122806)	PBZT-L.1258	22II1951	1020 m
Indri indri	Makira, Amparihimolengy L	Indri_indri_54	-15.4056	49.1364		Wilmé, L., Goodman, S. M. and Ganzhorn, J. U. 2006. Biogeographic evolution of Madagascar’s microendemic biota. Science 312: 1063–1065. (doi:10.1126/science.1122806)	S76	between 01VII2005 and 31VIII2005	1020 m
Indri indri	Makira, Amparihimolengy K	Indri_indri_53	-15.4089	49.1469		Wilmé, L., Goodman, S. M. and Ganzhorn, J. U. 2006. Biogeographic evolution of Madagascar’s microendemic biota. Science 312: 1063–1065. (doi:10.1126/science.1122806)	S76	between 01VII2005 and 31VIII2005	1026 m
Indri indri	Périnet, 2 km E	Indri_indri_6	-18.8833	48.4583		Wilmé, L., Goodman, S. M. and Ganzhorn, J. U. 2006. Biogeographic evolution of Madagascar’s microendemic biota. Science 312: 1063–1065. (doi:10.1126/science.1122806)	Field book (K lange)	05X1962	1050 m
Indri indri	Didy, 1h30 downriver	Indri_indri_35	-18.1764	48.5986		Wilmé, L., Goodman, S. M. and Ganzhorn, J. U. 2006. Biogeographic evolution of Madagascar’s microendemic biota. Science 312: 1063–1065. (doi:10.1126/science.1122806)	S31	12XI1993	1050 m
Indri indri	Maromizaha, W	Indri_indri_40	-18.9683	48.4567		Wilmé, L., Goodman, S. M. and Ganzhorn, J. U. 2006. Biogeographic evolution of Madagascar’s microendemic biota. Science 312: 1063–1065. (doi:10.1126/science.1122806)	S34	between 15VI2003 and 30XI2003	1054 m
Indri indri	Makira, Amparihimolengy J	Indri_indri_52	-15.4114	49.14		Wilmé, L., Goodman, S. M. and Ganzhorn, J. U. 2006. Biogeographic evolution of Madagascar’s microendemic biota. Science 312: 1063–1065. (doi:10.1126/science.1122806)	S76	between 01VII2005 and 31VIII2005	1076 m
Indri indri	Maromiza, Forêt de	Indri_indri_11	-18.9833	48.45		Wilmé, L., Goodman, S. M. and Ganzhorn, J. U. 2006. Biogeographic evolution of Madagascar’s microendemic biota. Science 312: 1063–1065. (doi:10.1126/science.1122806)	S104	Before 01I1977	1100 m
Indri indri	Zahamena, Rangovalo	Indri_indri_18	-17.675	48.7583		Wilmé, L., Goodman, S. M. and Ganzhorn, J. U. 2006. Biogeographic evolution of Madagascar’s microendemic biota. Science 312: 1063–1065. (doi:10.1126/science.1122806)	S107	between 04VII1995 and 16VII1995	1100 m
Indri indri	Makira, Bevitsika O	Indri_indri_57	-15.4917	49.1603		Wilmé, L., Goodman, S. M. and Ganzhorn, J. U. 2006. Biogeographic evolution of Madagascar’s microendemic biota. Science 312: 1063–1065. (doi:10.1126/science.1122806)	S76	between 01VII2005 and 31VIII2005	1189 m
Indri indri	Mangerivola, RS de	Indri_indri_22	-18.2	48.8833		Wilmé, L., Goodman, S. M. and Ganzhorn, J. U. 2006. Biogeographic evolution of Madagascar’s microendemic biota. Science 312: 1063–1065. (doi:10.1126/science.1122806)	S13	between 06I1998 and 17I1998	1200 m
Indri indri	Anjanaharibe-Sud (W)	Indri_indri_47	-14.7833	49.4417		Wilmé, L., Goodman, S. M. and Ganzhorn, J. U. 2006. Biogeographic evolution of Madagascar’s microendemic biota. Science 312: 1063–1065. (doi:10.1126/science.1122806)	S71	between 25X1999 and 02XI1999	1200 m
Indri indri	Maromizaha, E	Indri_indri_39	-18.9733	48.4717		Wilmé, L., Goodman, S. M. and Ganzhorn, J. U. 2006. Biogeographic evolution of Madagascar’s microendemic biota. Science 312: 1063–1065. (doi:10.1126/science.1122806)	S34	between 15VI2003 and 30XI2003	1224 m
Indri indri	Makira, Bevitsika N	Indri_indri_56	-15.4811	49.1614		Wilmé, L., Goodman, S. M. and Ganzhorn, J. U. 2006. Biogeographic evolution of Madagascar’s microendemic biota. Science 312: 1063–1065. (doi:10.1126/science.1122806)	S76	between 01VII2005 and 31VIII2005	1271 m
Indri indri	Makira, Bevitsika M	Indri_indri_55	-15.4864	49.1667		Wilmé, L., Goodman, S. M. and Ganzhorn, J. U. 2006. Biogeographic evolution of Madagascar’s microendemic biota. Science 312: 1063–1065. (doi:10.1126/science.1122806)	S76	between 01VII2005 and 31VIII2005	1342 m
Indri indri	Anjozorobe, Antsahabe	Indri_indri_36	-18.405	47.945		Wilmé, L., Goodman, S. M. and Ganzhorn, J. U. 2006. Biogeographic evolution of Madagascar’s microendemic biota. Science 312: 1063–1065. (doi:10.1126/science.1122806)	S32	between 01I2000 and 31XII2004	1400 m
Indri indri	Andapa, 1 day W	Indri_indri_1	-14.6833	49.4167		Wilmé, L., Goodman, S. M. and Ganzhorn, J. U. 2006. Biogeographic evolution of Madagascar’s microendemic biota. Science 312: 1063–1065. (doi:10.1126/science.1122806)	AMNH-100503/816/42; MNHN-Mamm-1932.3251/62.2802	19VIII1930	1900 m
Indri indri			-17.3	49.0333	E049:02:00.0, S17:18:00.0, 290 m	ZMB-84270		6IX1904	290 m
Indri indri			-17.3	49.0333	E049:02:00.0, S17:18:00.0, 290 m	ZMB-84271		9IX1904	290 m
Indri indri			-17.3	49.0333	E049:02:00.0, S17:18:00.0, 290 m	ZMB-84272		5IX1904	290 m
Indri indri			-17.3	49.0333	E049:02:00.0, S17:18:00.0, 290 m	ZMB-84273		11IX1904	290 m
Indri indri			-17.3	49.0333	E049:02:00.0, S17:18:00.0, 290 m	ZMB-84815		7IX1904	290 m
Lemur catta			-24.3556	46.1808		Andriamandranto Ravoahangy, Hubert E. Andriamaharoa, Linah A. Randrianaina, Angelos T. S. Josso, Jeannie Raharimampionona, Christopher Birkinshaw. 2008. Preliminary inventory of lemurs at ten Priority Sites for Plant Conservation. Lemur News, 13, pg. 40-43
Lemur catta			-22.6778	44.1917		Andriamandranto Ravoahangy, Hubert E. Andriamaharoa, Linah A. Randrianaina, Angelos T. S. Josso, Jeannie Raharimampionona, Christopher Birkinshaw. 2008. Preliminary inventory of lemurs at ten Priority Sites for Plant Conservation. Lemur News, 13, pg. 40-43
Lemur catta			-21.6872	44.3292		Andriamandranto Ravoahangy, Hubert E. Andriamaharoa, Linah A. Randrianaina, Angelos T. S. Josso, Jeannie Raharimampionona, Christopher Birkinshaw. 2008. Preliminary inventory of lemurs at ten Priority Sites for Plant Conservation. Lemur News, 13, pg. 40-43
Lemur catta			-25.01	46.3	GBIF	Avian Knowledge Network		1988-11-10 00:00:00.0		Lucienne Wilme
Lemur catta			-22.15	45.0833	GBIF	Avian Knowledge Network		1988-11-03 00:00:00.0		Nigel Tucker
Lemur catta			-22.15	45.0833	GBIF	Avian Knowledge Network		1988-11-03 00:00:00.0		Nigel Tucker
Lemur catta			-22.15	45.0833	GBIF	Avian Knowledge Network		1988-11-04 00:00:00.0		Nigel Tucker
Lemur catta			-22.15	45.0833	GBIF	Avian Knowledge Network		1988-11-04 00:00:00.0		Nigel Tucker
Lemur catta			-22.15	45.0833	GBIF	Avian Knowledge Network		1988-11-04 00:00:00.0		Nigel Tucker
Lemur catta			-22.15	45.0833	GBIF	Avian Knowledge Network		1988-11-04 00:00:00.0		Nigel Tucker
Lemur catta			-22.15	45.0833	GBIF	Avian Knowledge Network		1988-11-04 00:00:00.0		Nigel Tucker
Lemur catta			-22.15	45.0833	GBIF	Avian Knowledge Network		1988-11-04 00:00:00.0		Nigel Tucker
Lemur catta			-22.15	45.0833	GBIF	Avian Knowledge Network		1988-11-05 00:00:00.0		Nigel Tucker
Lemur catta	Canyon des Rats	22°29'	-22.4833	45.3833	4	C. Britt, C. R. Welch, A.S. Katz (1998) First release of captive-bred lemurs into their natural habitat. Lemur News (3)
Lemur catta	Anjademoky	22°22.4'	-22.3733	45.2617	2	C. Britt, C. R. Welch, A.S. Katz (1998) First release of captive-bred lemurs into their natural habitat. Lemur News (3)
Lemur catta	Sahanafa	22°19.14'	-22.319	45.292	1	C. Britt, C. R. Welch, A.S. Katz (1998) First release of captive-bred lemurs into their natural habitat. Lemur News (3)
Lemur catta	Bereny	(25°27'18"S, 45°21'44"E)	-25.455	45.3622		Jean-Pierre Sorg, Forstingenieur Schweiz (1998). Organisation de la recherche forestière dans les zones sèches: un cas concret dans l’ouest de Madagascar Lemur News 3: 17-20.
Lemur catta	Ankoba	(25°10'14"S, 46°38'53"E):	-25.1706	46.6481		Jean-Pierre Sorg, Forstingenieur Schweiz (1998). Organisation de la recherche forestière dans les zones sèches: un cas concret dans l’ouest de Madagascar Lemur News 3: 17-20.
Lemur catta	Ankodida	(25°03'14"S, 46°30'54"E):	-25.0539	46.515		Jean-Pierre Sorg, Forstingenieur Schweiz (1998). Organisation de la recherche forestière dans les zones sèches: un cas concret dans l’ouest de Madagascar Lemur News 3: 17-20.
Lemur catta	Anjatsikolo	(24°45'43"S, 46°10'14"E):	-24.7619	46.0206		Jean-Pierre Sorg, Forstingenieur Schweiz (1998). Organisation de la recherche forestière dans les zones sèches: un cas concret dans l’ouest de Madagascar Lemur News 3: 17-20.
Lemur catta	Mahazoarivo		-22.6536	47.2079		Jean-Pierre Sorg, Forstingenieur Schweiz (1998). Organisation de la recherche forestière dans les zones sèches: un cas concret dans l’ouest de Madagascar Lemur News 3: 17-20.
Lemur catta	Malaza	Lemur_catta_120	-25.01	46.31		Norscia, I. and Palagi, E. 2008. Berenty 2006: Census of Propithecus verreauxi and possible evidence of population stress. International Journal of Primatology 29, 4: 1099–1115. (doi:10.1007/s10764-008-9259-4)
Lemur catta	Berenty	Lemur_catta_117	-25	46.3		Norscia, I. and Palagi, E. 2008. Berenty 2006: Census of Propithecus verreauxi and possible evidence of population stress. International Journal of Primatology 29, 4: 1099–1115. (doi:10.1007/s10764-008-9259-4)
Lemur catta	Rapily	Lemur_catta_118	-25	46.17		Norscia, I. and Palagi, E. 2008. Berenty 2006: Census of Propithecus verreauxi and possible evidence of population stress. International Journal of Primatology 29, 4: 1099–1115. (doi:10.1007/s10764-008-9259-4)
Lemur catta	Ankoba	Lemur_catta_119	-24.99	46.29		Norscia, I. and Palagi, E. 2008. Berenty 2006: Census of Propithecus verreauxi and possible evidence of population stress. International Journal of Primatology 29, 4: 1099–1115. (doi:10.1007/s10764-008-9259-4)
Lemur catta	Bealoka	Lemur_catta_116	-23.36	46.25		Norscia, I. and Palagi, E. 2008. Berenty 2006: Census of Propithecus verreauxi and possible evidence of population stress. International Journal of Primatology 29, 4: 1099–1115. (doi:10.1007/s10764-008-9259-4)
Lemur catta			-19.0	47.0	GBIF	OZCAM (Online Zoological Collections of Australian Museums) Provider	URN:catalog:SAMA:Mammalogy:M00493
Lemur catta			-19.0	47.0	GBIF	OZCAM (Online Zoological Collections of Australian Museums) Provider	URN:catalog:SAMA:Mammalogy:M01478
Lemur catta		24° 58,05’ 46° 33,32’	-24.9681	46.5589		Rasoarimanana, J. 2005. Suivi des lémuriens diurnes dans le Parc National d’Andohahela. Lemur News 10: 27–29.
Lemur catta		24° 58,03’ 46° 33,06’	-24.9675	46.5517		Rasoarimanana, J. 2005. Suivi des lémuriens diurnes dans le Parc National d’Andohahela. Lemur News 10: 27–29.
Lemur catta		24° 58,02’ 46° 34,05’	-24.9672	46.5681		Rasoarimanana, J. 2005. Suivi des lémuriens diurnes dans le Parc National d’Andohahela. Lemur News 10: 27–29.
Lemur catta		24° 54,33’ 46° 36,21’	-24.9092	46.6058		Rasoarimanana, J. 2005. Suivi des lémuriens diurnes dans le Parc National d’Andohahela. Lemur News 10: 27–29.
Lemur catta		24° 54,33’ 46° 36,21	-24.9092	46.6058		Rasoarimanana, J. 2005. Suivi des lémuriens diurnes dans le Parc National d’Andohahela. Lemur News 10: 27–29.
Lemur catta		24° 49,97’ 46° 32,30’	-24.8436	46.5417		Rasoarimanana, J. 2005. Suivi des lémuriens diurnes dans le Parc National d’Andohahela. Lemur News 10: 27–29.
Lemur catta		24° 48,98’ 46° 36,00’	-24.8272	46.6		Rasoarimanana, J. 2005. Suivi des lémuriens diurnes dans le Parc National d’Andohahela. Lemur News 10: 27–29.
Lemur catta		24° 49,00’ 46° 37,35’	-24.8167	46.6264		Rasoarimanana, J. 2005. Suivi des lémuriens diurnes dans le Parc National d’Andohahela. Lemur News 10: 27–29.
Lemur catta	Vohisampa 3 km north of Amboavola village		-25.084	46.7677	GPS	REBIOMA, www.rebioma.net, accessed 8/8/2014	246778			Andrianjakarivelo_V. Andrianarimisa_A
Lemur catta	Montagne d'Ambatotsirongorongo_ 3 km N d'Ambaovola_ Vohisampa		-25.084	46.7677		REBIOMA, www.rebioma.net, accessed 8/8/2014	277687	2005-01-30		A. Andrianarimisa_ V. Andrianjakarivelo_ Z. Rakotomalala_ M. Anjeriniaina
Lemur catta	Lavasoa 4 km northwest of Amboavola village		-25.084	46.7493	GPS	REBIOMA, www.rebioma.net, accessed 8/8/2014	246777			Andrianjakarivelo_V. Andrianarimisa_A
Lemur catta	Montagne d'Ambatotsirongorongo_ 3 km NO d'Ambaovola_ Lavasoa		-25.084	46.7493		REBIOMA, www.rebioma.net, accessed 8/8/2014	277678	2005-01-30		A. Andrianarimisa_ V. Andrianjakarivelo_ Z. Rakotomalala_ M. Anjeriniaina
Lemur catta	Ambatotsirongorongo 2 km northwest of Anena village		-25.0784	46.7874	GPS	REBIOMA, www.rebioma.net, accessed 8/8/2014	246779			Andrianjakarivelo_V. Andrianarimisa_A
Lemur catta	Montagne d'Ambatotsirongorongo_ 2 km NO d'Anena		-25.0784	46.7874		REBIOMA, www.rebioma.net, accessed 8/8/2014	277694	2005-01-30		A. Andrianarimisa_ V. Andrianjakarivelo_ Z. Rakotomalala_ M. Anjeriniaina
Lemur catta	R?serve Naturelle Int?grale d'Andohahela_ Parcel 2_ 7.5 km ENE Hazofotsy		-24.8167	46.61		REBIOMA, www.rebioma.net, accessed 8/8/2014	278132	18/10/1995		A. T. C. Feistner & J. Schmid
Lemur catta	Ifotaka_ Mahavelo_ 10 km SSW du village de Tranomaro		-24.765	46.1533		REBIOMA, www.rebioma.net, accessed 8/8/2014	278285	2004		J. M. Ralison
Lemur catta	Plateau Mahafaly_ Tongaenoro_10.5 km SE du village d'Itampolo		-24.7367	44.03		REBIOMA, www.rebioma.net, accessed 8/8/2014	278281	2004		J. M. Ralison
Lemur catta	Amboasary Atsimo_ Vohondava_ 10 km SSW du village de Tranomaro		-24.6867	46.4533		REBIOMA, www.rebioma.net, accessed 8/8/2014	278292	2004		J. M. Ralison
Lemur catta	Plateau Mahafaly_ Antabore_ 4 km NE du village de Vohombe		-24.3983	43.8467		REBIOMA, www.rebioma.net, accessed 8/8/2014	278278	2004		J. M. Ralison
Lemur catta	Parc National Tsimanampetsotsa_ Vombotsitse_ 13.5 km SSE du village d'Efoetse		-24.1883	43.765		REBIOMA, www.rebioma.net, accessed 8/8/2014	278274	2004		J. M. Ralison
Lemur catta	Parc National de Tsimanampetsotsa_ 85 km S de la ville de Toliara		-24.0167	43.7333		REBIOMA, www.rebioma.net, accessed 8/8/2014	278295	2007-04-01		J. Rakotondranary_ Y. R. Ratovomanana_ J. U. Ganzhorn
Lemur catta	Parc National de Tsimanampetsotsa_ 85 km S de la ville de Toliara		-24.0167	43.7333		REBIOMA, www.rebioma.net, accessed 8/8/2014	278297	2007-04-01		J. Rakotondranary_ Y. R. Ratovomanana_ J. U. Ganzhorn
Lemur catta	For?t de Mikea_ Abrahama-Jiloriaky_ transect 3		-22.8033	43.4267		REBIOMA, www.rebioma.net, accessed 8/8/2014	277864	2003-10-02		J. U. Ganzhorn_ M. H. Randriamanalina
Lemur catta	For?t d'Isoky-Vohimena		-22.6833	44.8283		REBIOMA, www.rebioma.net, accessed 8/8/2014	277979	1996-10-01		S. M. Goodman_ O. Langrand_ R. Rasoloarison
Lemur catta	For?t de Vohibasia_ 59 km NE de Sakaraha		-22.4583	44.8417		REBIOMA, www.rebioma.net, accessed 8/8/2014	277991	1996-10-01		S. M. Goodman_ O. Langrand_ R. Rasoloarison
Lemur catta	Parc National d'Andringitra_ 35 km au S d'Ambalavao		-22.2333	46.9167		REBIOMA, www.rebioma.net, accessed 8/8/2014	278448	1996-03-01		S. V. Rakotoarisoa
Lemur catta	Tsimanampetsotsa, lac	Lemur_catta_4	-24.125	43.7833		Wilmé, L., Goodman, S. M. and Ganzhorn, J. U. 2006. Biogeographic evolution of Madagascar’s microendemic biota. Science 312: 1063–1065. (doi:10.1126/science.1122806)	AMNH-100597; BMNH-ZD.1935.1.8.43	17II1930	5 m
Lemur catta	Anakao	Lemur_catta_26	-23.6556	43.65		Wilmé, L., Goodman, S. M. and Ganzhorn, J. U. 2006. Biogeographic evolution of Madagascar’s microendemic biota. Science 312: 1063–1065. (doi:10.1126/science.1122806)	S31	between 24X1988 and 28X1988	5 m
Lemur catta	Sarodrano, Tuléar	Lemur_catta_8	-23.5083	43.74		Wilmé, L., Goodman, S. M. and Ganzhorn, J. U. 2006. Biogeographic evolution of Madagascar’s microendemic biota. Science 312: 1063–1065. (doi:10.1126/science.1122806)	Field book (K lange)	22XI1962	10 m
Lemur catta	Belo sur Mer	Lemur_catta_33	-20.7356	44.0044		Wilmé, L., Goodman, S. M. and Ganzhorn, J. U. 2006. Biogeographic evolution of Madagascar’s microendemic biota. Science 312: 1063–1065. (doi:10.1126/science.1122806)	S40	between 01IX1969 and 31VIII1974	10 m
Lemur catta	Amparehitse	Lemur_catta_92	-20.85	44.1		Wilmé, L., Goodman, S. M. and Ganzhorn, J. U. 2006. Biogeographic evolution of Madagascar’s microendemic biota. Science 312: 1063–1065. (doi:10.1126/science.1122806)	S95	between 01XI1992 and 30XI1992	11 m
Lemur catta	Petriky	Lemur_catta_87	-25.0667	46.8833		Wilmé, L., Goodman, S. M. and Ganzhorn, J. U. 2006. Biogeographic evolution of Madagascar’s microendemic biota. Science 312: 1063–1065. (doi:10.1126/science.1122806)	S93	between 22IX1989 and 02X1989	20 m
Lemur catta	Tsimanampetsotsa, E side	Lemur_catta_11	-24.0881	43.7536		Wilmé, L., Goodman, S. M. and Ganzhorn, J. U. 2006. Biogeographic evolution of Madagascar’s microendemic biota. Science 312: 1063–1065. (doi:10.1126/science.1122806)	Field book (SM Goodman)	12X2004	20 m
[truncated: 2,848 more rows]

## Sheet: Vetted data of spp. used
species	lat	long
Allocebus trichotis	-16.2	49.6167
Allocebus trichotis	-16.4667	49.6417
[truncated: 3,646 more rows]

## Sheet: Vetted & spatially rarefied 5km
species	lat	long
[truncated: 1,570 more rows]
